# Supplementary material for: Implementation of large language models in electronic health records
Source: PLOS Digit Health. 2025 Dec 19;4(12):e0001141. doi: 10.1371/journal.pdig.0001141 (PMC12716761; doi:10.1371/journal.pdig.0001141)
Supplement: S1 File — Python script used for automatic classification of the user’s initial message. (PY) [file pdig.0001141.s002.py]

from litellm import completion
from pydantic import BaseModel
from typing import Optional, Literal
import json
from tqdm import tqdm
import csv
import sys
import pandas as pd

API_URL = ""
API_KEY = ""

class Task(BaseModel):
    type: Literal['summary', 'clinical decision support', 'note writting', 'specific information retrieval', 'other']
    other: Optional[str] = None

csv.field_size_limit(sys.maxsize)

data = []

with open("output.csv", "r", encoding="utf-8") as f:
    reader = csv.reader(f)
    next(reader)
    for row in reader:
        data.append(json.loads(row[0]))

def extract_task(query: str):
    response = completion(model="litellm_proxy/qwen3-235b", messages=[{"role":"user", "content":f"Classify the following user query in one of the five categories 'summary', 'clinical decision support', 'note writing', 'specific information retrieval', 'other'.\n\nQuery: {query}"}], base_url=API_URL, api_key=API_KEY, response_format=Task)

    task = Task.model_validate_json(response.choices[0].message.content)
    return task

count = 0
tasks = []
for chat in tqdm(data):
    query = chat['messages'][0]['content']
    tasks.append(extract_task(query))
    count += sum(1 for msg in chat['messages'] if msg.get('role') == 'user')

df = pd.DataFrame([t.dict() for t in tasks])

df["type"] = pd.Categorical(
    df["type"],
    categories=[
        "summary",
        "clinical decision support",
        "note writting",
        "specific information retrieval",
        "other",
    ],
)

counts = df["type"].value_counts(dropna=False)
proportions = df["type"].value_counts(normalize=True)

summary_table = (
    pd.concat([counts, proportions], axis=1, keys=["n", "prop"])
    .sort_values("n", ascending=False)
)

print(summary_table)
print(df["type"].describe())
