# Supplementary material for: Implementation of large language models in electronic health records
Source: PLOS Digit Health. 2025 Dec 19;4(12):e0001141. doi: 10.1371/journal.pdig.0001141 (PMC12716761; doi:10.1371/journal.pdig.0001141)
Supplement: S2 File — Logs of conversation creation activity, including anonymized user identifiers and creation timestamps. (CSV) [file pdig.0001141.s003.csv]

user_id	created_at
9ba9a954-67eb-4428-a220-4f08eb657df5	1746769972
9ba9a954-67eb-4428-a220-4f08eb657df5	1746770054
9ba9a954-67eb-4428-a220-4f08eb657df5	1746703002
24cb30af-1ddd-42dc-95af-b08d193b13ac	1749801916
8585da0f-8cad-432a-abda-4c4a79e30ed2	1746779367
d7398775-5130-42b6-9539-d7bbdee38f9b	1746732772
99d9e2e5-fae5-4396-9a28-5dac19734277	1750067646
d7398775-5130-42b6-9539-d7bbdee38f9b	1746733556
31b3ff50-c3ca-40b1-8de2-0b83d673b135	1750064738
01a5ba90-10d3-49f1-827c-a9dd07b947a0	1750163189
93b52b3a-7837-4c1f-9a38-222a9994a2d7	1746703056
95e46924-722c-4c6b-a11c-7e5299705b79	1746778153
95e46924-722c-4c6b-a11c-7e5299705b79	1746723973
d7398775-5130-42b6-9539-d7bbdee38f9b	1746734405
9ba9a954-67eb-4428-a220-4f08eb657df5	1746703340
6731cf72-59aa-439e-9aa7-2da608015baa	1750669573
9ba9a954-67eb-4428-a220-4f08eb657df5	1746770585
30d5e9b0-84b2-4eef-959d-1af80b8bb20d	1746776168
351238ab-624f-4e65-a6b8-ed8e116769da	1750323928
d7398775-5130-42b6-9539-d7bbdee38f9b	1746786119
8585da0f-8cad-432a-abda-4c4a79e30ed2	1748597290
42614375-806c-4bd3-9d77-246189e44caa	1753369685
9ba9a954-67eb-4428-a220-4f08eb657df5	1746774314
3efd2932-2ba3-4065-824d-2efd3248d8b3	1750161897
351238ab-624f-4e65-a6b8-ed8e116769da	1751538840
95e46924-722c-4c6b-a11c-7e5299705b79	1747821013
8585da0f-8cad-432a-abda-4c4a79e30ed2	1747988074
2f1cd607-12f6-4240-a787-4b5b1454a4fc	1748002172
9ba9a954-67eb-4428-a220-4f08eb657df5	1746704229
8585da0f-8cad-432a-abda-4c4a79e30ed2	1746780773
8585da0f-8cad-432a-abda-4c4a79e30ed2	1746780377
8585da0f-8cad-432a-abda-4c4a79e30ed2	1747042245
e3ed42fa-222f-45d8-9aa2-3e88e36343eb	1748436910
72ca7b79-f65e-4428-bc3f-de7fc7157e1c	1749746629
5c23bd7c-1541-451c-ade7-364805e74397	1749723574
30d5e9b0-84b2-4eef-959d-1af80b8bb20d	1746706770
8585da0f-8cad-432a-abda-4c4a79e30ed2	1747064592
2f1cd607-12f6-4240-a787-4b5b1454a4fc	1749794858
8585da0f-8cad-432a-abda-4c4a79e30ed2	1746802584
04200243-12e6-4c07-97f1-c5369ca09b94	1750055175
9ba9a954-67eb-4428-a220-4f08eb657df5	1746774650
95e46924-722c-4c6b-a11c-7e5299705b79	1746710005
8585da0f-8cad-432a-abda-4c4a79e30ed2	1746784789
9ba9a954-67eb-4428-a220-4f08eb657df5	1746825945
9ba9a954-67eb-4428-a220-4f08eb657df5	1746774095
9ba9a954-67eb-4428-a220-4f08eb657df5	1746702797
d7398775-5130-42b6-9539-d7bbdee38f9b	1746771710
8585da0f-8cad-432a-abda-4c4a79e30ed2	1746780474
9ba9a954-67eb-4428-a220-4f08eb657df5	1746773662
d7398775-5130-42b6-9539-d7bbdee38f9b	1746735160
9ba9a954-67eb-4428-a220-4f08eb657df5	1746774280
9ba9a954-67eb-4428-a220-4f08eb657df5	1746774707
d7398775-5130-42b6-9539-d7bbdee38f9b	1746786414
7a2feecf-fc4d-4fbb-a747-431ea9ea8107	1750058702
8585da0f-8cad-432a-abda-4c4a79e30ed2	1746781404
9ba9a954-67eb-4428-a220-4f08eb657df5	1746770424
8585da0f-8cad-432a-abda-4c4a79e30ed2	1746780604
8585da0f-8cad-432a-abda-4c4a79e30ed2	1746781095
8585da0f-8cad-432a-abda-4c4a79e30ed2	1746785299
2f134cf6-82fb-434b-b0ed-d9f5fea1754e	1747229971
a4aa30b0-87eb-4fe0-951d-5e6eb337616a	1749773461
351238ab-624f-4e65-a6b8-ed8e116769da	1756453985
f531e224-a093-43e7-b648-537056d66540	1750067662
351238ab-624f-4e65-a6b8-ed8e116769da	1757672363
9ba9a954-67eb-4428-a220-4f08eb657df5	1746801106
8585da0f-8cad-432a-abda-4c4a79e30ed2	1746779238
8585da0f-8cad-432a-abda-4c4a79e30ed2	1747042920
9ba9a954-67eb-4428-a220-4f08eb657df5	1747236474
d7398775-5130-42b6-9539-d7bbdee38f9b	1746785726
d7398775-5130-42b6-9539-d7bbdee38f9b	1746796277
d7398775-5130-42b6-9539-d7bbdee38f9b	1746821862
9ba9a954-67eb-4428-a220-4f08eb657df5	1746803604
9ba9a954-67eb-4428-a220-4f08eb657df5	1746825985
8585da0f-8cad-432a-abda-4c4a79e30ed2	1746789575
ce542548-37b8-4700-9efa-3fda76011b87	1747317486
04200243-12e6-4c07-97f1-c5369ca09b94	1747060565
d7398775-5130-42b6-9539-d7bbdee38f9b	1747058819
2f134cf6-82fb-434b-b0ed-d9f5fea1754e	1747847832
95e46924-722c-4c6b-a11c-7e5299705b79	1747821050
76198a54-da88-4c49-8edf-1c1c34b1c7b9	1747406622
d7398775-5130-42b6-9539-d7bbdee38f9b	1747153393
bb3daceb-3f0f-469e-b11b-1c0989f25bbe	1747686687
bb3daceb-3f0f-469e-b11b-1c0989f25bbe	1747897306
022f13cb-15c2-4c7b-b3f9-011050885f64	1747905301
8585da0f-8cad-432a-abda-4c4a79e30ed2	1747988352
9a78d267-6b0d-4054-befa-f8e5096b9164	1748611715
d7398775-5130-42b6-9539-d7bbdee38f9b	1749020844
8585da0f-8cad-432a-abda-4c4a79e30ed2	1748263352
5d7f6885-8ab3-491a-8d45-2c42e4d3dc48	1749080624
04200243-12e6-4c07-97f1-c5369ca09b94	1747060518
9ba9a954-67eb-4428-a220-4f08eb657df5	1747236526
30d5e9b0-84b2-4eef-959d-1af80b8bb20d	1746790870
93b52b3a-7837-4c1f-9a38-222a9994a2d7	1746791767
d7398775-5130-42b6-9539-d7bbdee38f9b	1746822818
c638228b-c24d-4548-8160-808e2eaf60fc	1747379235
2f1cd607-12f6-4240-a787-4b5b1454a4fc	1747047527
2f1cd607-12f6-4240-a787-4b5b1454a4fc	1747667671
d7398775-5130-42b6-9539-d7bbdee38f9b	1747153995
022f13cb-15c2-4c7b-b3f9-011050885f64	1748149936
d7398775-5130-42b6-9539-d7bbdee38f9b	1748256763
022f13cb-15c2-4c7b-b3f9-011050885f64	1747906282
aa54ac66-4689-4a9f-bd89-0a3711159998	1758396893
9ba9a954-67eb-4428-a220-4f08eb657df5	1749804607
3a0393ac-2cae-41aa-999c-6257547385ab	1759938965
88891816-e4fc-42d4-87dd-61c6e8e5279e	1758051596
d7398775-5130-42b6-9539-d7bbdee38f9b	1746822938
8585da0f-8cad-432a-abda-4c4a79e30ed2	1747122780
a3d50fb8-47fe-46d4-bf02-56df4a854c25	1749801758
d7398775-5130-42b6-9539-d7bbdee38f9b	1747058738
6a191a3d-4b48-4301-bb30-6d1a18b70187	1753959877
9ba9a954-67eb-4428-a220-4f08eb657df5	1747382045
9ba9a954-67eb-4428-a220-4f08eb657df5	1746800621
76198a54-da88-4c49-8edf-1c1c34b1c7b9	1747407008
503abfa9-98e7-42fa-857c-ee88d59531ed	1747749688
9ba9a954-67eb-4428-a220-4f08eb657df5	1746826029
9ba9a954-67eb-4428-a220-4f08eb657df5	1747236589
ce542548-37b8-4700-9efa-3fda76011b87	1747900827
9ba9a954-67eb-4428-a220-4f08eb657df5	1746803526
c638228b-c24d-4548-8160-808e2eaf60fc	1747383086
95e46924-722c-4c6b-a11c-7e5299705b79	1747821991
8585da0f-8cad-432a-abda-4c4a79e30ed2	1747040690
2f134cf6-82fb-434b-b0ed-d9f5fea1754e	1747848229
76198a54-da88-4c49-8edf-1c1c34b1c7b9	1747407123
2f134cf6-82fb-434b-b0ed-d9f5fea1754e	1747755588
bb3daceb-3f0f-469e-b11b-1c0989f25bbe	1747743851
8585da0f-8cad-432a-abda-4c4a79e30ed2	1747995172
ce542548-37b8-4700-9efa-3fda76011b87	1747920223
022f13cb-15c2-4c7b-b3f9-011050885f64	1747905473
8585da0f-8cad-432a-abda-4c4a79e30ed2	1747995283
ce542548-37b8-4700-9efa-3fda76011b87	1748003801
d7398775-5130-42b6-9539-d7bbdee38f9b	1748265274
c638228b-c24d-4548-8160-808e2eaf60fc	1748271547
2f1cd607-12f6-4240-a787-4b5b1454a4fc	1747028882
2f1cd607-12f6-4240-a787-4b5b1454a4fc	1747662670
bb3daceb-3f0f-469e-b11b-1c0989f25bbe	1747668926
95e46924-722c-4c6b-a11c-7e5299705b79	1747731601
76198a54-da88-4c49-8edf-1c1c34b1c7b9	1747407284
503abfa9-98e7-42fa-857c-ee88d59531ed	1747719882
9ba9a954-67eb-4428-a220-4f08eb657df5	1747383418
022f13cb-15c2-4c7b-b3f9-011050885f64	1747889716
022f13cb-15c2-4c7b-b3f9-011050885f64	1747906374
022f13cb-15c2-4c7b-b3f9-011050885f64	1747764292
d7398775-5130-42b6-9539-d7bbdee38f9b	1747826322
022f13cb-15c2-4c7b-b3f9-011050885f64	1747911745
bb3daceb-3f0f-469e-b11b-1c0989f25bbe	1747901161
31da3841-dcd4-43be-b316-79ff0ec87f1e	1748334633
1e26ecce-f8fe-4da9-ae8e-3544f180c54a	1748352239
95e46924-722c-4c6b-a11c-7e5299705b79	1747914357
5d7f6885-8ab3-491a-8d45-2c42e4d3dc48	1748287666
2f1cd607-12f6-4240-a787-4b5b1454a4fc	1748000569
5d7f6885-8ab3-491a-8d45-2c42e4d3dc48	1748372273
d7398775-5130-42b6-9539-d7bbdee38f9b	1748258777
e3ed42fa-222f-45d8-9aa2-3e88e36343eb	1748419224
566ca562-ebb7-465e-b6d9-5923fee61eeb	1748434336
2f1cd607-12f6-4240-a787-4b5b1454a4fc	1747662739
2f134cf6-82fb-434b-b0ed-d9f5fea1754e	1747640422
04200243-12e6-4c07-97f1-c5369ca09b94	1747060631
9ba9a954-67eb-4428-a220-4f08eb657df5	1747383470
2f1cd607-12f6-4240-a787-4b5b1454a4fc	1747287460
95e46924-722c-4c6b-a11c-7e5299705b79	1747817468
d7398775-5130-42b6-9539-d7bbdee38f9b	1747827439
9ba9a954-67eb-4428-a220-4f08eb657df5	1747414006
bb3daceb-3f0f-469e-b11b-1c0989f25bbe	1747669114
93b52b3a-7837-4c1f-9a38-222a9994a2d7	1747741771
bb3daceb-3f0f-469e-b11b-1c0989f25bbe	1747816116
ce542548-37b8-4700-9efa-3fda76011b87	1747727504
c638228b-c24d-4548-8160-808e2eaf60fc	1747808414
95e46924-722c-4c6b-a11c-7e5299705b79	1747818183
8585da0f-8cad-432a-abda-4c4a79e30ed2	1747744201
9a78d267-6b0d-4054-befa-f8e5096b9164	1748593848
95e46924-722c-4c6b-a11c-7e5299705b79	1747818396
e5f1c712-ce5e-466f-94a4-a1117da910ca	1748598283
022f13cb-15c2-4c7b-b3f9-011050885f64	1748150117
022f13cb-15c2-4c7b-b3f9-011050885f64	1747905695
88891816-e4fc-42d4-87dd-61c6e8e5279e	1748272673
cae25352-d380-4bbd-ac2e-329cb68ca06b	1748442060
9ba9a954-67eb-4428-a220-4f08eb657df5	1748446934
d7398775-5130-42b6-9539-d7bbdee38f9b	1747154386
2f1cd607-12f6-4240-a787-4b5b1454a4fc	1747287564
022f13cb-15c2-4c7b-b3f9-011050885f64	1747641566
ce542548-37b8-4700-9efa-3fda76011b87	1747727843
5d7f6885-8ab3-491a-8d45-2c42e4d3dc48	1748607052
bb3daceb-3f0f-469e-b11b-1c0989f25bbe	1747669243
2f1cd607-12f6-4240-a787-4b5b1454a4fc	1747662827
04200243-12e6-4c07-97f1-c5369ca09b94	1747745722
022f13cb-15c2-4c7b-b3f9-011050885f64	1747991983
2f1cd607-12f6-4240-a787-4b5b1454a4fc	1747206745
76198a54-da88-4c49-8edf-1c1c34b1c7b9	1748018064
8585da0f-8cad-432a-abda-4c4a79e30ed2	1747994959
bb3daceb-3f0f-469e-b11b-1c0989f25bbe	1747669648
ce542548-37b8-4700-9efa-3fda76011b87	1747385260
9ba9a954-67eb-4428-a220-4f08eb657df5	1748079591
04200243-12e6-4c07-97f1-c5369ca09b94	1747746498
5d7f6885-8ab3-491a-8d45-2c42e4d3dc48	1748307970
76198a54-da88-4c49-8edf-1c1c34b1c7b9	1747834769
503abfa9-98e7-42fa-857c-ee88d59531ed	1747928075
9a78d267-6b0d-4054-befa-f8e5096b9164	1748335401
022f13cb-15c2-4c7b-b3f9-011050885f64	1748150457
d7398775-5130-42b6-9539-d7bbdee38f9b	1748258971
9a78d267-6b0d-4054-befa-f8e5096b9164	1748619159
24cb30af-1ddd-42dc-95af-b08d193b13ac	1749801779
e3ed42fa-222f-45d8-9aa2-3e88e36343eb	1748448909
1e26ecce-f8fe-4da9-ae8e-3544f180c54a	1748352400
022f13cb-15c2-4c7b-b3f9-011050885f64	1747666104
ce542548-37b8-4700-9efa-3fda76011b87	1747316352
2f1cd607-12f6-4240-a787-4b5b1454a4fc	1747149856
d7398775-5130-42b6-9539-d7bbdee38f9b	1747229635
76198a54-da88-4c49-8edf-1c1c34b1c7b9	1747836635
93b52b3a-7837-4c1f-9a38-222a9994a2d7	1747741925
ce542548-37b8-4700-9efa-3fda76011b87	1747390448
578f2d61-ad7b-4f10-9b7d-de7add4dcbff	1749739474
bb3daceb-3f0f-469e-b11b-1c0989f25bbe	1747815794
022f13cb-15c2-4c7b-b3f9-011050885f64	1748151974
8585da0f-8cad-432a-abda-4c4a79e30ed2	1748262512
d7398775-5130-42b6-9539-d7bbdee38f9b	1748199029
022f13cb-15c2-4c7b-b3f9-011050885f64	1747890246
76198a54-da88-4c49-8edf-1c1c34b1c7b9	1748500105
1daa3896-b66d-4334-b9b3-937659f4fa32	1750853322
bb424c17-46b0-4fe8-828a-09d4163e0dad	1748414295
b350555f-8c5a-4b59-9217-8dea792c7d16	1750854133
e9570d03-f064-49e9-92ff-fab140756390	1751873334
d7398775-5130-42b6-9539-d7bbdee38f9b	1747154203
76198a54-da88-4c49-8edf-1c1c34b1c7b9	1747552447
ce542548-37b8-4700-9efa-3fda76011b87	1747393165
022f13cb-15c2-4c7b-b3f9-011050885f64	1747905913
ce542548-37b8-4700-9efa-3fda76011b87	1747316585
bb3daceb-3f0f-469e-b11b-1c0989f25bbe	1747816019
ce542548-37b8-4700-9efa-3fda76011b87	1747671528
503abfa9-98e7-42fa-857c-ee88d59531ed	1747837880
04200243-12e6-4c07-97f1-c5369ca09b94	1747746633
bb3daceb-3f0f-469e-b11b-1c0989f25bbe	1747905067
022f13cb-15c2-4c7b-b3f9-011050885f64	1747912150
1e26ecce-f8fe-4da9-ae8e-3544f180c54a	1748530252
022f13cb-15c2-4c7b-b3f9-011050885f64	1748236631
8585da0f-8cad-432a-abda-4c4a79e30ed2	1747918772
1e26ecce-f8fe-4da9-ae8e-3544f180c54a	1748353107
8585da0f-8cad-432a-abda-4c4a79e30ed2	1747317324
2f134cf6-82fb-434b-b0ed-d9f5fea1754e	1747229783
9ba9a954-67eb-4428-a220-4f08eb657df5	1747395179
76198a54-da88-4c49-8edf-1c1c34b1c7b9	1747552478
2f134cf6-82fb-434b-b0ed-d9f5fea1754e	1747229880
2f134cf6-82fb-434b-b0ed-d9f5fea1754e	1747847611
95e46924-722c-4c6b-a11c-7e5299705b79	1747914890
ce542548-37b8-4700-9efa-3fda76011b87	1747747918
566ca562-ebb7-465e-b6d9-5923fee61eeb	1748451942
bb3daceb-3f0f-469e-b11b-1c0989f25bbe	1747906254
2f134cf6-82fb-434b-b0ed-d9f5fea1754e	1747895287
022f13cb-15c2-4c7b-b3f9-011050885f64	1748481213
ce542548-37b8-4700-9efa-3fda76011b87	1747905295
d7398775-5130-42b6-9539-d7bbdee38f9b	1747908890
47d3a8bd-ccbe-49ef-aa01-5f2f16e20c48	1750282934
e9570d03-f064-49e9-92ff-fab140756390	1750417498
5eacf0d2-fd9c-4456-80aa-8551bb636882	1752595123
c638228b-c24d-4548-8160-808e2eaf60fc	1747983091
99d9e2e5-fae5-4396-9a28-5dac19734277	1748423877
5d7f6885-8ab3-491a-8d45-2c42e4d3dc48	1748284267
31da3841-dcd4-43be-b316-79ff0ec87f1e	1748275638
5d7f6885-8ab3-491a-8d45-2c42e4d3dc48	1748317776
2f1cd607-12f6-4240-a787-4b5b1454a4fc	1748362809
cf87049d-2b52-4d29-aba6-ea018877fc51	1750775432
1e26ecce-f8fe-4da9-ae8e-3544f180c54a	1749740369
9ba9a954-67eb-4428-a220-4f08eb657df5	1748157102
e3ed42fa-222f-45d8-9aa2-3e88e36343eb	1748453324
578f2d61-ad7b-4f10-9b7d-de7add4dcbff	1748346221
022f13cb-15c2-4c7b-b3f9-011050885f64	1748481492
d7398775-5130-42b6-9539-d7bbdee38f9b	1748434448
c5dfba05-818e-414e-aad2-84cd1ae9c44e	1753804829
2f1cd607-12f6-4240-a787-4b5b1454a4fc	1749028419
566ca562-ebb7-465e-b6d9-5923fee61eeb	1748782720
d7398775-5130-42b6-9539-d7bbdee38f9b	1748946005
d7398775-5130-42b6-9539-d7bbdee38f9b	1749046728
4bf59528-b5ca-4e75-a794-c5348bf342fa	1758534290
d7398775-5130-42b6-9539-d7bbdee38f9b	1748009292
022f13cb-15c2-4c7b-b3f9-011050885f64	1748072321
8585da0f-8cad-432a-abda-4c4a79e30ed2	1748263051
9ba9a954-67eb-4428-a220-4f08eb657df5	1748082918
76198a54-da88-4c49-8edf-1c1c34b1c7b9	1748244987
2f1cd607-12f6-4240-a787-4b5b1454a4fc	1748003805
9ba9a954-67eb-4428-a220-4f08eb657df5	1748079007
9ba9a954-67eb-4428-a220-4f08eb657df5	1748079034
d7398775-5130-42b6-9539-d7bbdee38f9b	1748076072
022f13cb-15c2-4c7b-b3f9-011050885f64	1748267065
9ba9a954-67eb-4428-a220-4f08eb657df5	1748078629
9ba9a954-67eb-4428-a220-4f08eb657df5	1748157693
76198a54-da88-4c49-8edf-1c1c34b1c7b9	1748500548
e3ed42fa-222f-45d8-9aa2-3e88e36343eb	1748446375
bb424c17-46b0-4fe8-828a-09d4163e0dad	1748415007
9a78d267-6b0d-4054-befa-f8e5096b9164	1748434782
34c17da1-b2e9-4078-80a0-3c67f5ca89b9	1750163850
5d7f6885-8ab3-491a-8d45-2c42e4d3dc48	1750197436
31da3841-dcd4-43be-b316-79ff0ec87f1e	1748335551
566ca562-ebb7-465e-b6d9-5923fee61eeb	1748347148
d7398775-5130-42b6-9539-d7bbdee38f9b	1748434828
9ba9a954-67eb-4428-a220-4f08eb657df5	1748161883
d7398775-5130-42b6-9539-d7bbdee38f9b	1748256453
9ba9a954-67eb-4428-a220-4f08eb657df5	1748446629
9ba9a954-67eb-4428-a220-4f08eb657df5	1748497122
e5f1c712-ce5e-466f-94a4-a1117da910ca	1748598697
34c17da1-b2e9-4078-80a0-3c67f5ca89b9	1750163807
bb424c17-46b0-4fe8-828a-09d4163e0dad	1748609904
9a78d267-6b0d-4054-befa-f8e5096b9164	1748326636
76198a54-da88-4c49-8edf-1c1c34b1c7b9	1748267611
cae25352-d380-4bbd-ac2e-329cb68ca06b	1748437649
022f13cb-15c2-4c7b-b3f9-011050885f64	1748528253
9a78d267-6b0d-4054-befa-f8e5096b9164	1748599716
99d9e2e5-fae5-4396-9a28-5dac19734277	1748423924
9a78d267-6b0d-4054-befa-f8e5096b9164	1748594053
022f13cb-15c2-4c7b-b3f9-011050885f64	1748572633
17fb69d3-ce1a-4c04-ab16-919c81519b20	1750163810
022f13cb-15c2-4c7b-b3f9-011050885f64	1749806184
5d7f6885-8ab3-491a-8d45-2c42e4d3dc48	1748285310
93b52b3a-7837-4c1f-9a38-222a9994a2d7	1748435813
8585da0f-8cad-432a-abda-4c4a79e30ed2	1748425193
566ca562-ebb7-465e-b6d9-5923fee61eeb	1748347316
5d7f6885-8ab3-491a-8d45-2c42e4d3dc48	1748372258
022f13cb-15c2-4c7b-b3f9-011050885f64	1748574018
e3ed42fa-222f-45d8-9aa2-3e88e36343eb	1748446845
9a78d267-6b0d-4054-befa-f8e5096b9164	1748619001
566ca562-ebb7-465e-b6d9-5923fee61eeb	1748610151
1e26ecce-f8fe-4da9-ae8e-3544f180c54a	1748600749
8585da0f-8cad-432a-abda-4c4a79e30ed2	1748595922
e3ed42fa-222f-45d8-9aa2-3e88e36343eb	1749031564
566ca562-ebb7-465e-b6d9-5923fee61eeb	1748783482
566ca562-ebb7-465e-b6d9-5923fee61eeb	1749637674
31da3841-dcd4-43be-b316-79ff0ec87f1e	1748349513
e3ed42fa-222f-45d8-9aa2-3e88e36343eb	1748274424
5d7f6885-8ab3-491a-8d45-2c42e4d3dc48	1748372245
2f1cd607-12f6-4240-a787-4b5b1454a4fc	1748417210
e5f1c712-ce5e-466f-94a4-a1117da910ca	1748274982
9a78d267-6b0d-4054-befa-f8e5096b9164	1748332172
e3ed42fa-222f-45d8-9aa2-3e88e36343eb	1748275596
9a78d267-6b0d-4054-befa-f8e5096b9164	1748435893
31da3841-dcd4-43be-b316-79ff0ec87f1e	1748433765
cae25352-d380-4bbd-ac2e-329cb68ca06b	1748437691
566ca562-ebb7-465e-b6d9-5923fee61eeb	1748777147
9ba9a954-67eb-4428-a220-4f08eb657df5	1748446847
022f13cb-15c2-4c7b-b3f9-011050885f64	1748528326
9a78d267-6b0d-4054-befa-f8e5096b9164	1749026172
d7398775-5130-42b6-9539-d7bbdee38f9b	1749196013
9f263d5b-99ec-4373-a49d-485b509ec81b	1749132509
d7398775-5130-42b6-9539-d7bbdee38f9b	1749746124
5d7f6885-8ab3-491a-8d45-2c42e4d3dc48	1748283353
5d7f6885-8ab3-491a-8d45-2c42e4d3dc48	1748282811
8585da0f-8cad-432a-abda-4c4a79e30ed2	1748596357
88891816-e4fc-42d4-87dd-61c6e8e5279e	1748418959
566ca562-ebb7-465e-b6d9-5923fee61eeb	1748347378
b32fbf3a-2d58-4b9b-b13f-8dfc1cc83575	1748351405
76198a54-da88-4c49-8edf-1c1c34b1c7b9	1748499801
e3ed42fa-222f-45d8-9aa2-3e88e36343eb	1748436865
9a78d267-6b0d-4054-befa-f8e5096b9164	1748333236
022f13cb-15c2-4c7b-b3f9-011050885f64	1748529050
5d7f6885-8ab3-491a-8d45-2c42e4d3dc48	1748592455
8585da0f-8cad-432a-abda-4c4a79e30ed2	1748604006
9a78d267-6b0d-4054-befa-f8e5096b9164	1749806632
86605f64-7b03-424a-8fb2-d625be6395ec	1750061831
495440aa-d5b4-4c06-8161-7245ff182932	1760018124
566ca562-ebb7-465e-b6d9-5923fee61eeb	1748684493
566ca562-ebb7-465e-b6d9-5923fee61eeb	1748777689
566ca562-ebb7-465e-b6d9-5923fee61eeb	1748783824
d7398775-5130-42b6-9539-d7bbdee38f9b	1748847667
5d7f6885-8ab3-491a-8d45-2c42e4d3dc48	1749068425
2f1cd607-12f6-4240-a787-4b5b1454a4fc	1749020985
d7398775-5130-42b6-9539-d7bbdee38f9b	1748887185
9a78d267-6b0d-4054-befa-f8e5096b9164	1748844185
1e26ecce-f8fe-4da9-ae8e-3544f180c54a	1748804564
bb424c17-46b0-4fe8-828a-09d4163e0dad	1748952931
d7398775-5130-42b6-9539-d7bbdee38f9b	1748888082
9a78d267-6b0d-4054-befa-f8e5096b9164	1748844368
9a78d267-6b0d-4054-befa-f8e5096b9164	1748848098
d7398775-5130-42b6-9539-d7bbdee38f9b	1749125769
89fd7a15-6aed-4098-8708-f7964080f43d	1753361920
9a78d267-6b0d-4054-befa-f8e5096b9164	1749541600
31b3ff50-c3ca-40b1-8de2-0b83d673b135	1750061943
566ca562-ebb7-465e-b6d9-5923fee61eeb	1748778032
566ca562-ebb7-465e-b6d9-5923fee61eeb	1748781469
566ca562-ebb7-465e-b6d9-5923fee61eeb	1748781758
1e26ecce-f8fe-4da9-ae8e-3544f180c54a	1748845888
30d5e9b0-84b2-4eef-959d-1af80b8bb20d	1749031852
566ca562-ebb7-465e-b6d9-5923fee61eeb	1749145364
1e26ecce-f8fe-4da9-ae8e-3544f180c54a	1748845952
93b52b3a-7837-4c1f-9a38-222a9994a2d7	1748859877
1e26ecce-f8fe-4da9-ae8e-3544f180c54a	1748864891
bb424c17-46b0-4fe8-828a-09d4163e0dad	1749021599
d7398775-5130-42b6-9539-d7bbdee38f9b	1748887399
1e26ecce-f8fe-4da9-ae8e-3544f180c54a	1749224638
566ca562-ebb7-465e-b6d9-5923fee61eeb	1748883868
9a78d267-6b0d-4054-befa-f8e5096b9164	1749014173
5d7f6885-8ab3-491a-8d45-2c42e4d3dc48	1749038143
9ba9a954-67eb-4428-a220-4f08eb657df5	1749049903
8ca9c1df-e569-471f-8bea-7c0f947b0d3a	1753447905
9a78d267-6b0d-4054-befa-f8e5096b9164	1749107207
e3ed42fa-222f-45d8-9aa2-3e88e36343eb	1748954926
1e26ecce-f8fe-4da9-ae8e-3544f180c54a	1749117453
5d7f6885-8ab3-491a-8d45-2c42e4d3dc48	1749075892
86605f64-7b03-424a-8fb2-d625be6395ec	1750057858
c5dfba05-818e-414e-aad2-84cd1ae9c44e	1750854364
5d7f6885-8ab3-491a-8d45-2c42e4d3dc48	1750107553
9ba9a954-67eb-4428-a220-4f08eb657df5	1749628811
d7398775-5130-42b6-9539-d7bbdee38f9b	1748888192
1e26ecce-f8fe-4da9-ae8e-3544f180c54a	1748865193
d7398775-5130-42b6-9539-d7bbdee38f9b	1748887541
5d7f6885-8ab3-491a-8d45-2c42e4d3dc48	1749038163
5d7f6885-8ab3-491a-8d45-2c42e4d3dc48	1749893076
ce542548-37b8-4700-9efa-3fda76011b87	1749023078
503abfa9-98e7-42fa-857c-ee88d59531ed	1749052444
1e26ecce-f8fe-4da9-ae8e-3544f180c54a	1749018408
5d7f6885-8ab3-491a-8d45-2c42e4d3dc48	1749068441
6942b27f-fc3e-4362-8949-42df754ebe5c	1750169652
9f263d5b-99ec-4373-a49d-485b509ec81b	1749026997
d7398775-5130-42b6-9539-d7bbdee38f9b	1748888348
1e26ecce-f8fe-4da9-ae8e-3544f180c54a	1748866862
d7398775-5130-42b6-9539-d7bbdee38f9b	1748887657
9a78d267-6b0d-4054-befa-f8e5096b9164	1750230625
b0cde6a8-07e3-4efc-ab2f-e6b93ba8e8a3	1749034953
df68fe32-850c-4df3-bd98-7074f0d97073	1750408319
5d7f6885-8ab3-491a-8d45-2c42e4d3dc48	1749080198
5d7f6885-8ab3-491a-8d45-2c42e4d3dc48	1749068633
566ca562-ebb7-465e-b6d9-5923fee61eeb	1749050248
2f302a8f-7cea-4e77-84b2-f823db336fbe	1749800932
566ca562-ebb7-465e-b6d9-5923fee61eeb	1749137665
2f1cd607-12f6-4240-a787-4b5b1454a4fc	1749112261
1e26ecce-f8fe-4da9-ae8e-3544f180c54a	1749117143
88891816-e4fc-42d4-87dd-61c6e8e5279e	1748867052
bb424c17-46b0-4fe8-828a-09d4163e0dad	1748867924
566ca562-ebb7-465e-b6d9-5923fee61eeb	1749205693
ce542548-37b8-4700-9efa-3fda76011b87	1749120948
d7398775-5130-42b6-9539-d7bbdee38f9b	1748938521
5d7f6885-8ab3-491a-8d45-2c42e4d3dc48	1749335038
566ca562-ebb7-465e-b6d9-5923fee61eeb	1749144571
5406149f-dccc-420d-b4ad-b1341e746f6e	1749770937
8a30f73d-38a5-40d2-ba47-633778e2710b	1749773397
a4aa30b0-87eb-4fe0-951d-5e6eb337616a	1749777599
5c23bd7c-1541-451c-ade7-364805e74397	1749535221
5c23bd7c-1541-451c-ade7-364805e74397	1749719620
2f1cd607-12f6-4240-a787-4b5b1454a4fc	1749636124
7a2feecf-fc4d-4fbb-a747-431ea9ea8107	1749737799
31da3841-dcd4-43be-b316-79ff0ec87f1e	1748867981
9a78d267-6b0d-4054-befa-f8e5096b9164	1748870785
e3ed42fa-222f-45d8-9aa2-3e88e36343eb	1748877918
566ca562-ebb7-465e-b6d9-5923fee61eeb	1749644156
d7398775-5130-42b6-9539-d7bbdee38f9b	1749126273
d7398775-5130-42b6-9539-d7bbdee38f9b	1748887845
9ba9a954-67eb-4428-a220-4f08eb657df5	1749483142
b0cde6a8-07e3-4efc-ab2f-e6b93ba8e8a3	1749035200
5d7f6885-8ab3-491a-8d45-2c42e4d3dc48	1748970599
1e26ecce-f8fe-4da9-ae8e-3544f180c54a	1749019743
76198a54-da88-4c49-8edf-1c1c34b1c7b9	1749559361
566ca562-ebb7-465e-b6d9-5923fee61eeb	1749137731
987755ce-929e-44ec-af37-f82af23923f3	1749882764
022f13cb-15c2-4c7b-b3f9-011050885f64	1749184528
566ca562-ebb7-465e-b6d9-5923fee61eeb	1749799099
2f1cd607-12f6-4240-a787-4b5b1454a4fc	1749213033
ce542548-37b8-4700-9efa-3fda76011b87	1749209024
2f1cd607-12f6-4240-a787-4b5b1454a4fc	1749209432
9f263d5b-99ec-4373-a49d-485b509ec81b	1749027106
9a78d267-6b0d-4054-befa-f8e5096b9164	1748938995
9fc56087-cd1a-4c8a-81a0-ea99b9d63374	1750844178
d7398775-5130-42b6-9539-d7bbdee38f9b	1748887981
022f13cb-15c2-4c7b-b3f9-011050885f64	1748880033
987755ce-929e-44ec-af37-f82af23923f3	1749884431
d7398775-5130-42b6-9539-d7bbdee38f9b	1749020795
9a78d267-6b0d-4054-befa-f8e5096b9164	1749026106
566ca562-ebb7-465e-b6d9-5923fee61eeb	1749051164
31da3841-dcd4-43be-b316-79ff0ec87f1e	1749042808
2f134cf6-82fb-434b-b0ed-d9f5fea1754e	1749121260
bb424c17-46b0-4fe8-828a-09d4163e0dad	1749112977
93b52b3a-7837-4c1f-9a38-222a9994a2d7	1749110822
9a78d267-6b0d-4054-befa-f8e5096b9164	1749106951
022f13cb-15c2-4c7b-b3f9-011050885f64	1749183549
566ca562-ebb7-465e-b6d9-5923fee61eeb	1749660463
503abfa9-98e7-42fa-857c-ee88d59531ed	1749711553
566ca562-ebb7-465e-b6d9-5923fee61eeb	1749655626
2f1cd607-12f6-4240-a787-4b5b1454a4fc	1749193045
5c23bd7c-1541-451c-ade7-364805e74397	1749536005
566ca562-ebb7-465e-b6d9-5923fee61eeb	1749209705
2f1cd607-12f6-4240-a787-4b5b1454a4fc	1749209297
2f1cd607-12f6-4240-a787-4b5b1454a4fc	1749213088
1e26ecce-f8fe-4da9-ae8e-3544f180c54a	1749225151
01cb2932-1c6c-47e3-a5df-c406208a0f72	1752798458
566ca562-ebb7-465e-b6d9-5923fee61eeb	1749618840
5d7f6885-8ab3-491a-8d45-2c42e4d3dc48	1749495330
6318c216-52c6-49a6-97a8-e1fa9267eddb	1750413584
e6d10cec-ffc6-4259-8840-9e8d67927e0a	1749802395
9a78d267-6b0d-4054-befa-f8e5096b9164	1749571075
5d7f6885-8ab3-491a-8d45-2c42e4d3dc48	1749550472
6942b27f-fc3e-4362-8949-42df754ebe5c	1750419757
4c0d8a60-e461-4f93-bedb-4a12f9f8f9f0	1750850428
2f1cd607-12f6-4240-a787-4b5b1454a4fc	1749636219
022f13cb-15c2-4c7b-b3f9-011050885f64	1749801655
39512a4e-3378-4868-a050-e63303a9a04a	1749799887
ac1b4fdb-cb32-4519-8b66-ec273ea67d1e	1749801679
ac1b4fdb-cb32-4519-8b66-ec273ea67d1e	1749801134
9ba9a954-67eb-4428-a220-4f08eb657df5	1749454500
566ca562-ebb7-465e-b6d9-5923fee61eeb	1749645967
8a30f73d-38a5-40d2-ba47-633778e2710b	1749773227
5c23bd7c-1541-451c-ade7-364805e74397	1749536836
b7425e7e-bb93-4f6d-a073-f57a8163241e	1749877366
cac962bf-1c67-469b-8236-50e3f1f43943	1749743829
566ca562-ebb7-465e-b6d9-5923fee61eeb	1749660851
566ca562-ebb7-465e-b6d9-5923fee61eeb	1749740600
566ca562-ebb7-465e-b6d9-5923fee61eeb	1749627509
987755ce-929e-44ec-af37-f82af23923f3	1749891398
72ca7b79-f65e-4428-bc3f-de7fc7157e1c	1749804224
503abfa9-98e7-42fa-857c-ee88d59531ed	1749712392
a4aa30b0-87eb-4fe0-951d-5e6eb337616a	1749775255
2f302a8f-7cea-4e77-84b2-f823db336fbe	1749805772
987755ce-929e-44ec-af37-f82af23923f3	1749979041
e9570d03-f064-49e9-92ff-fab140756390	1750844612
1f2f6ee5-f17f-4cb1-a8e4-00aca6377dda	1750015479
2f1cd607-12f6-4240-a787-4b5b1454a4fc	1749537135
713687af-a891-4ff4-a5d9-31216cbcb5de	1751811414
5d7f6885-8ab3-491a-8d45-2c42e4d3dc48	1749222850
d7398775-5130-42b6-9539-d7bbdee38f9b	1749222047
5d7f6885-8ab3-491a-8d45-2c42e4d3dc48	1749313790
5c23bd7c-1541-451c-ade7-364805e74397	1749534438
578f2d61-ad7b-4f10-9b7d-de7add4dcbff	1749663690
1e26ecce-f8fe-4da9-ae8e-3544f180c54a	1749656267
2f1cd607-12f6-4240-a787-4b5b1454a4fc	1749552413
566ca562-ebb7-465e-b6d9-5923fee61eeb	1749653449
bb424c17-46b0-4fe8-828a-09d4163e0dad	1749559993
022f13cb-15c2-4c7b-b3f9-011050885f64	1749721507
9f263d5b-99ec-4373-a49d-485b509ec81b	1749717360
d7398775-5130-42b6-9539-d7bbdee38f9b	1749720191
61fab677-0027-444d-baee-48959bdc412b	1750054534
8a30f73d-38a5-40d2-ba47-633778e2710b	1749775074
61fab677-0027-444d-baee-48959bdc412b	1750055716
e6d10cec-ffc6-4259-8840-9e8d67927e0a	1749802830
566ca562-ebb7-465e-b6d9-5923fee61eeb	1749647273
5d7f6885-8ab3-491a-8d45-2c42e4d3dc48	1749223342
5c23bd7c-1541-451c-ade7-364805e74397	1749535182
9a78d267-6b0d-4054-befa-f8e5096b9164	1749538239
6942b27f-fc3e-4362-8949-42df754ebe5c	1750419771
1e26ecce-f8fe-4da9-ae8e-3544f180c54a	1749654111
d7398775-5130-42b6-9539-d7bbdee38f9b	1749458020
24cb30af-1ddd-42dc-95af-b08d193b13ac	1750000849
e3ed42fa-222f-45d8-9aa2-3e88e36343eb	1749737158
7a2feecf-fc4d-4fbb-a747-431ea9ea8107	1749737647
ac1b4fdb-cb32-4519-8b66-ec273ea67d1e	1749801772
9b5c794f-742a-4de5-9b1a-8956e1a340fa	1749798515
7a2feecf-fc4d-4fbb-a747-431ea9ea8107	1749799536
5c23bd7c-1541-451c-ade7-364805e74397	1749541494
d7398775-5130-42b6-9539-d7bbdee38f9b	1749458385
1e26ecce-f8fe-4da9-ae8e-3544f180c54a	1749223669
5d7f6885-8ab3-491a-8d45-2c42e4d3dc48	1749314601
2f1cd607-12f6-4240-a787-4b5b1454a4fc	1749535202
9f263d5b-99ec-4373-a49d-485b509ec81b	1749717564
987755ce-929e-44ec-af37-f82af23923f3	1749885696
566ca562-ebb7-465e-b6d9-5923fee61eeb	1749661149
578f2d61-ad7b-4f10-9b7d-de7add4dcbff	1749659522
578f2d61-ad7b-4f10-9b7d-de7add4dcbff	1749674365
8a30f73d-38a5-40d2-ba47-633778e2710b	1749773137
987755ce-929e-44ec-af37-f82af23923f3	1749978472
1ac8ec76-1411-4145-91e7-17082e5aaac4	1749797743
f0b7bbac-274c-4e41-9832-8e47c4d604ec	1749981518
566ca562-ebb7-465e-b6d9-5923fee61eeb	1749638605
566ca562-ebb7-465e-b6d9-5923fee61eeb	1749638696
022f13cb-15c2-4c7b-b3f9-011050885f64	1749705378
5c23bd7c-1541-451c-ade7-364805e74397	1749654988
1e26ecce-f8fe-4da9-ae8e-3544f180c54a	1749649669
cd464ace-d2b0-4d21-a60a-6a338bfa7db3	1749770928
cac962bf-1c67-469b-8236-50e3f1f43943	1749746332
c80162d8-8ca0-4fcd-b9e4-227493f83993	1749770523
9ba9a954-67eb-4428-a220-4f08eb657df5	1749663104
7a2feecf-fc4d-4fbb-a747-431ea9ea8107	1749737959
7a2feecf-fc4d-4fbb-a747-431ea9ea8107	1749737342
7a2feecf-fc4d-4fbb-a747-431ea9ea8107	1749738397
a4aa30b0-87eb-4fe0-951d-5e6eb337616a	1749774390
9a78d267-6b0d-4054-befa-f8e5096b9164	1749805589
649dabff-6035-4a61-a6cc-eaa2ef47d106	1749996119
ce542548-37b8-4700-9efa-3fda76011b87	1749988722
1f2762cd-d087-45b4-a4a0-b63ef48202ae	1749996968
510e3194-42db-4aba-a351-93a7ad49b4c4	1749800913
04200243-12e6-4c07-97f1-c5369ca09b94	1749638961
9f263d5b-99ec-4373-a49d-485b509ec81b	1749717474
1e26ecce-f8fe-4da9-ae8e-3544f180c54a	1749655489
510e3194-42db-4aba-a351-93a7ad49b4c4	1749802165
022f13cb-15c2-4c7b-b3f9-011050885f64	1749705630
5c23bd7c-1541-451c-ade7-364805e74397	1749721023
022f13cb-15c2-4c7b-b3f9-011050885f64	1749721621
bb424c17-46b0-4fe8-828a-09d4163e0dad	1749728912
b419095c-11a3-4215-be44-e232d73b94c5	1752594981
5406149f-dccc-420d-b4ad-b1341e746f6e	1749772470
649dabff-6035-4a61-a6cc-eaa2ef47d106	1750003774
2f302a8f-7cea-4e77-84b2-f823db336fbe	1749801095
0f123681-b2f9-4af8-8de4-5a6de08fb95d	1749745535
566ca562-ebb7-465e-b6d9-5923fee61eeb	1749642957
5c23bd7c-1541-451c-ade7-364805e74397	1749655523
566ca562-ebb7-465e-b6d9-5923fee61eeb	1749659869
566ca562-ebb7-465e-b6d9-5923fee61eeb	1749740647
578f2d61-ad7b-4f10-9b7d-de7add4dcbff	1749719435
5406149f-dccc-420d-b4ad-b1341e746f6e	1749770734
987755ce-929e-44ec-af37-f82af23923f3	1749968717
1fff388a-0443-4e14-bf74-a7728b8d6a8e	1750073609
5406149f-dccc-420d-b4ad-b1341e746f6e	1749772442
876143c1-f302-463b-b37e-b30d1f7d9de6	1749804503
bb424c17-46b0-4fe8-828a-09d4163e0dad	1749729375
2c118b78-c139-463c-8e68-b349259d9956	1750145906
cac962bf-1c67-469b-8236-50e3f1f43943	1749743954
566ca562-ebb7-465e-b6d9-5923fee61eeb	1749816305
ac1b4fdb-cb32-4519-8b66-ec273ea67d1e	1749804540
024ce856-d969-43a4-8df7-5d6ed7ae5113	1749832129
c62d73bd-1f20-48b7-ad23-117878a8d556	1750164241
9a031742-45eb-4c19-b041-c1840e628109	1751277422
5ce20587-fe76-4b2b-9f8a-500b6a0b961a	1749827671
48f0e53d-08a1-4b79-a518-372b93d2a060	1749818442
c638228b-c24d-4548-8160-808e2eaf60fc	1749807329
72ca799c-a49a-45ed-8ee1-af8dd4ffc986	1749824596
4c0d8a60-e461-4f93-bedb-4a12f9f8f9f0	1749812415
4c0d8a60-e461-4f93-bedb-4a12f9f8f9f0	1749809443
24cb30af-1ddd-42dc-95af-b08d193b13ac	1749807338
987755ce-929e-44ec-af37-f82af23923f3	1749977451
c638228b-c24d-4548-8160-808e2eaf60fc	1749808867
38e9566e-a8cc-4b70-bd5e-5ccbb890a474	1749820127
61fab677-0027-444d-baee-48959bdc412b	1749814020
ab25b625-6474-48bd-92d3-7d65c6d350eb	1751450044
31da3841-dcd4-43be-b316-79ff0ec87f1e	1749825716
9ba9a954-67eb-4428-a220-4f08eb657df5	1749811152
2f0333dc-f777-48d9-96d7-bd1ade210bd3	1749832460
a922e97e-8c30-4757-b8be-4587135ca061	1749827739
022f13cb-15c2-4c7b-b3f9-011050885f64	1749895546
ac1b4fdb-cb32-4519-8b66-ec273ea67d1e	1749826859
2b464afd-15a4-4300-8c02-9d6591788295	1750152403
5d7f6885-8ab3-491a-8d45-2c42e4d3dc48	1749882372
1f2762cd-d087-45b4-a4a0-b63ef48202ae	1750004045
5d7f6885-8ab3-491a-8d45-2c42e4d3dc48	1750019964
abb6b9a5-a342-482c-af75-decda6003125	1750091743
566ca562-ebb7-465e-b6d9-5923fee61eeb	1750399254
c638228b-c24d-4548-8160-808e2eaf60fc	1749808359
2f302a8f-7cea-4e77-84b2-f823db336fbe	1749900527
48f0e53d-08a1-4b79-a518-372b93d2a060	1749812643
cf87049d-2b52-4d29-aba6-ea018877fc51	1749814283
73480d79-42cf-4884-b383-802a47fbd934	1751528920
9f263d5b-99ec-4373-a49d-485b509ec81b	1749825749
34c17da1-b2e9-4078-80a0-3c67f5ca89b9	1751894970
38e9566e-a8cc-4b70-bd5e-5ccbb890a474	1749829476
0de70eb1-3e35-466e-b614-1f4cb29f35fd	1749906934
5eacf0d2-fd9c-4456-80aa-8551bb636882	1749895016
0de70eb1-3e35-466e-b614-1f4cb29f35fd	1749882430
86605f64-7b03-424a-8fb2-d625be6395ec	1750063309
31b3ff50-c3ca-40b1-8de2-0b83d673b135	1750067950
7a2feecf-fc4d-4fbb-a747-431ea9ea8107	1750066958
7a2feecf-fc4d-4fbb-a747-431ea9ea8107	1750064947
76198a54-da88-4c49-8edf-1c1c34b1c7b9	1750150332
c62d73bd-1f20-48b7-ad23-117878a8d556	1750164035
61fab677-0027-444d-baee-48959bdc412b	1749820244
76198a54-da88-4c49-8edf-1c1c34b1c7b9	1749826911
8e4b5b68-8c50-496c-a8af-e0ae46ac6a73	1749809429
38e9566e-a8cc-4b70-bd5e-5ccbb890a474	1749816449
1e26ecce-f8fe-4da9-ae8e-3544f180c54a	1749808440
a446896c-a1d5-40f5-a546-97eb47f69ef6	1749814499
9a78d267-6b0d-4054-befa-f8e5096b9164	1749818685
6a3e7a20-94b3-4512-9e84-014500a35aa0	1749824791
987755ce-929e-44ec-af37-f82af23923f3	1749883296
82e4e99b-5dd7-43e8-9ce7-2826585bb241	1749828563
0de70eb1-3e35-466e-b614-1f4cb29f35fd	1749914505
43bb947b-718e-45fd-a552-1a05b9e44763	1750164028
38e9566e-a8cc-4b70-bd5e-5ccbb890a474	1750056947
024ce856-d969-43a4-8df7-5d6ed7ae5113	1749838081
987755ce-929e-44ec-af37-f82af23923f3	1749882057
987755ce-929e-44ec-af37-f82af23923f3	1749882861
23658979-6545-456c-ba02-1dd11bd47edf	1751895848
987755ce-929e-44ec-af37-f82af23923f3	1749883839
987755ce-929e-44ec-af37-f82af23923f3	1749884074
566ca562-ebb7-465e-b6d9-5923fee61eeb	1749971734
9cf59561-c20a-4a89-8291-bcbbaeb4e017	1751974985
987755ce-929e-44ec-af37-f82af23923f3	1749979472
987755ce-929e-44ec-af37-f82af23923f3	1749889183
99d9e2e5-fae5-4396-9a28-5dac19734277	1750162551
2f0333dc-f777-48d9-96d7-bd1ade210bd3	1750148461
5d7f6885-8ab3-491a-8d45-2c42e4d3dc48	1750020942
34c17da1-b2e9-4078-80a0-3c67f5ca89b9	1752163497
c638228b-c24d-4548-8160-808e2eaf60fc	1749808600
ce542548-37b8-4700-9efa-3fda76011b87	1749816539
c638228b-c24d-4548-8160-808e2eaf60fc	1749808716
39d0b040-e734-43c3-91f3-56841bae78cc	1750067704
9ba9a954-67eb-4428-a220-4f08eb657df5	1749811710
9ba9a954-67eb-4428-a220-4f08eb657df5	1749812673
b70b39df-5a7c-4ab5-a496-3f4876dc201b	1749829693
9f263d5b-99ec-4373-a49d-485b509ec81b	1749827100
8e5c4f2d-8699-4d9b-8d0a-7dfe717bcdcd	1752010990
c638228b-c24d-4548-8160-808e2eaf60fc	1749809002
566ca562-ebb7-465e-b6d9-5923fee61eeb	1752233339
9f263d5b-99ec-4373-a49d-485b509ec81b	1750060766
5eacf0d2-fd9c-4456-80aa-8551bb636882	1749820890
ea85c394-ab37-4ef0-a94c-727860710ad7	1749922464
2f0333dc-f777-48d9-96d7-bd1ade210bd3	1749833596
269c5502-c7dc-4547-bcfe-048398292ed8	1752590933
38e9566e-a8cc-4b70-bd5e-5ccbb890a474	1750057571
ac1b4fdb-cb32-4519-8b66-ec273ea67d1e	1749885425
76198a54-da88-4c49-8edf-1c1c34b1c7b9	1752594699
c5dfba05-818e-414e-aad2-84cd1ae9c44e	1756911652
5d7f6885-8ab3-491a-8d45-2c42e4d3dc48	1749893748
987755ce-929e-44ec-af37-f82af23923f3	1749893185
76198a54-da88-4c49-8edf-1c1c34b1c7b9	1749886795
45afa7c7-b2ce-4448-9eb3-6dea9a6f101d	1749993571
5406149f-dccc-420d-b4ad-b1341e746f6e	1749894941
2056ac1f-314a-41ae-a49f-5d75bd80cc4b	1749809355
a446896c-a1d5-40f5-a546-97eb47f69ef6	1749814550
2f1cd607-12f6-4240-a787-4b5b1454a4fc	1749817039
a09b7678-125c-4487-a76d-62bd481f410d	1749825842
b70b39df-5a7c-4ab5-a496-3f4876dc201b	1749829921
24cb30af-1ddd-42dc-95af-b08d193b13ac	1749812764
7a2feecf-fc4d-4fbb-a747-431ea9ea8107	1750078834
2e6f682a-8be2-4cea-b124-9ba6384917d9	1749819129
987755ce-929e-44ec-af37-f82af23923f3	1749894993
82e4e99b-5dd7-43e8-9ce7-2826585bb241	1749828652
987755ce-929e-44ec-af37-f82af23923f3	1749882459
ac1b4fdb-cb32-4519-8b66-ec273ea67d1e	1749900707
6453a766-1b34-4744-a228-848943138f7e	1750085204
566ca562-ebb7-465e-b6d9-5923fee61eeb	1749973593
987755ce-929e-44ec-af37-f82af23923f3	1749891797
34c17da1-b2e9-4078-80a0-3c67f5ca89b9	1751544678
99d9e2e5-fae5-4396-9a28-5dac19734277	1750054999
987755ce-929e-44ec-af37-f82af23923f3	1749882369
0f8db5d0-7c77-4f89-9df0-26b48e8c3031	1755017451
8c0645a5-ea37-41c3-b695-03e073c94056	1750234192
fd13035d-0813-4a86-a2bf-81231c4c3675	1750057995
8c0f13d3-6b3d-43ed-9cc9-4f0905d74777	1751962902
2056ac1f-314a-41ae-a49f-5d75bd80cc4b	1749809452
477e4175-3c0b-4af4-8ea9-d728cc99b930	1749827132
4c0d8a60-e461-4f93-bedb-4a12f9f8f9f0	1749809545
2f302a8f-7cea-4e77-84b2-f823db336fbe	1749901512
6a3e7a20-94b3-4512-9e84-014500a35aa0	1749824967
987755ce-929e-44ec-af37-f82af23923f3	1749821150
703ce807-5bcb-44d5-8f6e-385c69c33297	1749907369
b70b39df-5a7c-4ab5-a496-3f4876dc201b	1749833712
649dabff-6035-4a61-a6cc-eaa2ef47d106	1750059131
b70b39df-5a7c-4ab5-a496-3f4876dc201b	1749829976
86605f64-7b03-424a-8fb2-d625be6395ec	1750057012
95ea9db2-0d8f-4a28-aee3-41155c897adc	1749926202
987755ce-929e-44ec-af37-f82af23923f3	1749882700
987755ce-929e-44ec-af37-f82af23923f3	1749891968
7a2feecf-fc4d-4fbb-a747-431ea9ea8107	1750058413
61fab677-0027-444d-baee-48959bdc412b	1750055059
649dabff-6035-4a61-a6cc-eaa2ef47d106	1750059652
6453a766-1b34-4744-a228-848943138f7e	1750057571
95ea9db2-0d8f-4a28-aee3-41155c897adc	1750081760
e0c97a45-6603-4786-828a-fa7ad7aaec03	1753862104
d728a364-e07f-4d31-841f-3abe95f4fb69	1750066150
5d7f6885-8ab3-491a-8d45-2c42e4d3dc48	1750219826
2b464afd-15a4-4300-8c02-9d6591788295	1750155368
5d7f6885-8ab3-491a-8d45-2c42e4d3dc48	1752608665
987755ce-929e-44ec-af37-f82af23923f3	1749882731
4c0d8a60-e461-4f93-bedb-4a12f9f8f9f0	1749809672
c638228b-c24d-4548-8160-808e2eaf60fc	1749809785
987755ce-929e-44ec-af37-f82af23923f3	1749892016
5d7f6885-8ab3-491a-8d45-2c42e4d3dc48	1749968758
4841ab88-74a5-4bcb-8fe8-e15ed741c33a	1749830513
b70b39df-5a7c-4ab5-a496-3f4876dc201b	1749833790
ac1b4fdb-cb32-4519-8b66-ec273ea67d1e	1749904367
83de5688-4c95-46fe-b758-2105b36ba752	1750083880
2f302a8f-7cea-4e77-84b2-f823db336fbe	1749930403
76198a54-da88-4c49-8edf-1c1c34b1c7b9	1749977757
48f0e53d-08a1-4b79-a518-372b93d2a060	1749812786
7a2feecf-fc4d-4fbb-a747-431ea9ea8107	1750063512
649dabff-6035-4a61-a6cc-eaa2ef47d106	1750062368
987755ce-929e-44ec-af37-f82af23923f3	1749979634
8585da0f-8cad-432a-abda-4c4a79e30ed2	1750172058
649dabff-6035-4a61-a6cc-eaa2ef47d106	1750061420
5d7f6885-8ab3-491a-8d45-2c42e4d3dc48	1750116819
7a2feecf-fc4d-4fbb-a747-431ea9ea8107	1750153092
3b7c2a7b-73b8-4728-a31b-79bd463f85ec	1750187104
1fff388a-0443-4e14-bf74-a7728b8d6a8e	1750064770
2b464afd-15a4-4300-8c02-9d6591788295	1750159979
351238ab-624f-4e65-a6b8-ed8e116769da	1751316529
0f8db5d0-7c77-4f89-9df0-26b48e8c3031	1750160941
2b464afd-15a4-4300-8c02-9d6591788295	1751361189
cf87049d-2b52-4d29-aba6-ea018877fc51	1755090171
c638228b-c24d-4548-8160-808e2eaf60fc	1750150844
eb0e669f-6220-4bef-86e0-49220805aece	1750057163
5d7f6885-8ab3-491a-8d45-2c42e4d3dc48	1749908843
4c0d8a60-e461-4f93-bedb-4a12f9f8f9f0	1749809964
ac1b4fdb-cb32-4519-8b66-ec273ea67d1e	1749904431
ac1b4fdb-cb32-4519-8b66-ec273ea67d1e	1749973601
38e9566e-a8cc-4b70-bd5e-5ccbb890a474	1749815019
ac1b4fdb-cb32-4519-8b66-ec273ea67d1e	1749977821
987755ce-929e-44ec-af37-f82af23923f3	1749817059
2a7f6f06-5893-4781-a69e-a46f22956c34	1749938446
987755ce-929e-44ec-af37-f82af23923f3	1749978801
45afa7c7-b2ce-4448-9eb3-6dea9a6f101d	1749981643
6942b27f-fc3e-4362-8949-42df754ebe5c	1750154510
7a2feecf-fc4d-4fbb-a747-431ea9ea8107	1750058080
99d9e2e5-fae5-4396-9a28-5dac19734277	1750059282
7a2feecf-fc4d-4fbb-a747-431ea9ea8107	1750151148
7a2feecf-fc4d-4fbb-a747-431ea9ea8107	1750057669
571a0a23-fe9a-4e7c-8a96-ac668da1cd25	1749993636
649dabff-6035-4a61-a6cc-eaa2ef47d106	1750156526
649dabff-6035-4a61-a6cc-eaa2ef47d106	1750066529
1ac8ec76-1411-4145-91e7-17082e5aaac4	1750066575
cf87049d-2b52-4d29-aba6-ea018877fc51	1749809971
0de70eb1-3e35-466e-b614-1f4cb29f35fd	1749908867
c62d73bd-1f20-48b7-ad23-117878a8d556	1750164529
9ba9a954-67eb-4428-a220-4f08eb657df5	1749812055
04200243-12e6-4c07-97f1-c5369ca09b94	1749810319
1f2f6ee5-f17f-4cb1-a8e4-00aca6377dda	1749812906
e633d299-f3f6-488c-93cd-ae9a36d0ad37	1749830906
5d7f6885-8ab3-491a-8d45-2c42e4d3dc48	1749914803
1f2762cd-d087-45b4-a4a0-b63ef48202ae	1749996295
2a7f6f06-5893-4781-a69e-a46f22956c34	1749970668
abb6b9a5-a342-482c-af75-decda6003125	1750088241
7a2feecf-fc4d-4fbb-a747-431ea9ea8107	1750078950
987755ce-929e-44ec-af37-f82af23923f3	1749817659
649dabff-6035-4a61-a6cc-eaa2ef47d106	1750058689
0de70eb1-3e35-466e-b614-1f4cb29f35fd	1749989773
987755ce-929e-44ec-af37-f82af23923f3	1750059924
6942b27f-fc3e-4362-8949-42df754ebe5c	1750093569
571a0a23-fe9a-4e7c-8a96-ac668da1cd25	1750142754
17fb69d3-ce1a-4c04-ab16-919c81519b20	1751531443
1f2762cd-d087-45b4-a4a0-b63ef48202ae	1750003807
18b1f7ec-a0c0-47c8-bb6e-b1528b71680c	1759747776
5d7f6885-8ab3-491a-8d45-2c42e4d3dc48	1750123665
b70b39df-5a7c-4ab5-a496-3f4876dc201b	1750143788
2b464afd-15a4-4300-8c02-9d6591788295	1750153163
cf87049d-2b52-4d29-aba6-ea018877fc51	1749810034
4c0d8a60-e461-4f93-bedb-4a12f9f8f9f0	1749829112
987755ce-929e-44ec-af37-f82af23923f3	1749819470
022f13cb-15c2-4c7b-b3f9-011050885f64	1749810095
b350555f-8c5a-4b59-9217-8dea792c7d16	1749815216
987755ce-929e-44ec-af37-f82af23923f3	1749818176
72994033-6468-41da-bcf9-6d5aa159b075	1749821352
1f2f6ee5-f17f-4cb1-a8e4-00aca6377dda	1749892704
4c0d8a60-e461-4f93-bedb-4a12f9f8f9f0	1749827528
2a7f6f06-5893-4781-a69e-a46f22956c34	1749940001
5ce20587-fe76-4b2b-9f8a-500b6a0b961a	1749904914
b70b39df-5a7c-4ab5-a496-3f4876dc201b	1749833867
2f302a8f-7cea-4e77-84b2-f823db336fbe	1749831574
7a2feecf-fc4d-4fbb-a747-431ea9ea8107	1750057332
351238ab-624f-4e65-a6b8-ed8e116769da	1751967405
bb424c17-46b0-4fe8-828a-09d4163e0dad	1749977205
2b464afd-15a4-4300-8c02-9d6591788295	1750153596
987755ce-929e-44ec-af37-f82af23923f3	1749978236
8913401a-2b40-442d-9d27-c1d9c7e71230	1750058281
34c17da1-b2e9-4078-80a0-3c67f5ca89b9	1751543954
8c0f13d3-6b3d-43ed-9cc9-4f0905d74777	1750153975
571a0a23-fe9a-4e7c-8a96-ac668da1cd25	1750075846
2f1cd607-12f6-4240-a787-4b5b1454a4fc	1750066489
34c17da1-b2e9-4078-80a0-3c67f5ca89b9	1751976117
34c17da1-b2e9-4078-80a0-3c67f5ca89b9	1752225299
b70b39df-5a7c-4ab5-a496-3f4876dc201b	1750145227
4c0d8a60-e461-4f93-bedb-4a12f9f8f9f0	1749829449
4c0d8a60-e461-4f93-bedb-4a12f9f8f9f0	1749813118
2f0333dc-f777-48d9-96d7-bd1ade210bd3	1749810212
76198a54-da88-4c49-8edf-1c1c34b1c7b9	1749826637
c638228b-c24d-4548-8160-808e2eaf60fc	1750152406
2b464afd-15a4-4300-8c02-9d6591788295	1749825265
38e9566e-a8cc-4b70-bd5e-5ccbb890a474	1749822162
2f302a8f-7cea-4e77-84b2-f823db336fbe	1749943550
987755ce-929e-44ec-af37-f82af23923f3	1749980134
566ca562-ebb7-465e-b6d9-5923fee61eeb	1749831655
7a2feecf-fc4d-4fbb-a747-431ea9ea8107	1750154523
ac1b4fdb-cb32-4519-8b66-ec273ea67d1e	1749917138
987755ce-929e-44ec-af37-f82af23923f3	1749978914
31b3ff50-c3ca-40b1-8de2-0b83d673b135	1750059488
a446896c-a1d5-40f5-a546-97eb47f69ef6	1749815249
7a2feecf-fc4d-4fbb-a747-431ea9ea8107	1750065866
a19900fd-42c7-4eeb-8e46-213242de5aff	1753793678
24cb30af-1ddd-42dc-95af-b08d193b13ac	1750000724
86605f64-7b03-424a-8fb2-d625be6395ec	1750083898
6942b27f-fc3e-4362-8949-42df754ebe5c	1750145226
1fff388a-0443-4e14-bf74-a7728b8d6a8e	1750148686
477e4175-3c0b-4af4-8ea9-d728cc99b930	1749810675
649dabff-6035-4a61-a6cc-eaa2ef47d106	1750165783
23658979-6545-456c-ba02-1dd11bd47edf	1752225354
34c17da1-b2e9-4078-80a0-3c67f5ca89b9	1752581475
1f2f6ee5-f17f-4cb1-a8e4-00aca6377dda	1749810324
44568c1f-d777-4a0c-aa7a-70218cde7580	1749811514
9a78d267-6b0d-4054-befa-f8e5096b9164	1749826784
44568c1f-d777-4a0c-aa7a-70218cde7580	1749810467
2f0333dc-f777-48d9-96d7-bd1ade210bd3	1749811789
abb6b9a5-a342-482c-af75-decda6003125	1750174429
ce542548-37b8-4700-9efa-3fda76011b87	1749827566
48f0e53d-08a1-4b79-a518-372b93d2a060	1749815603
2a7f6f06-5893-4781-a69e-a46f22956c34	1749971082
649dabff-6035-4a61-a6cc-eaa2ef47d106	1750056744
987755ce-929e-44ec-af37-f82af23923f3	1749894281
9ba9a954-67eb-4428-a220-4f08eb657df5	1749811864
76198a54-da88-4c49-8edf-1c1c34b1c7b9	1749886937
ac1b4fdb-cb32-4519-8b66-ec273ea67d1e	1749982631
45afa7c7-b2ce-4448-9eb3-6dea9a6f101d	1749994106
0c090b4f-7cae-4363-9bd5-9dd5c2dd2ce8	1750146454
5d7f6885-8ab3-491a-8d45-2c42e4d3dc48	1750124166
24cb30af-1ddd-42dc-95af-b08d193b13ac	1750000898
99d9e2e5-fae5-4396-9a28-5dac19734277	1750055088
31b3ff50-c3ca-40b1-8de2-0b83d673b135	1750146086
1f2762cd-d087-45b4-a4a0-b63ef48202ae	1750019301
48f0e53d-08a1-4b79-a518-372b93d2a060	1750150378
987755ce-929e-44ec-af37-f82af23923f3	1750150945
578f2d61-ad7b-4f10-9b7d-de7add4dcbff	1749813623
5eacf0d2-fd9c-4456-80aa-8551bb636882	1749905817
1f2f6ee5-f17f-4cb1-a8e4-00aca6377dda	1749825332
4c0d8a60-e461-4f93-bedb-4a12f9f8f9f0	1749815790
2f0333dc-f777-48d9-96d7-bd1ade210bd3	1749819752
4c0d8a60-e461-4f93-bedb-4a12f9f8f9f0	1749812007
acee4321-4d88-4e0f-9045-8860d8808a80	1749823862
43bb947b-718e-45fd-a552-1a05b9e44763	1749818357
b7425e7e-bb93-4f6d-a073-f57a8163241e	1752738772
566ca562-ebb7-465e-b6d9-5923fee61eeb	1749827603
566ca562-ebb7-465e-b6d9-5923fee61eeb	1749826828
31b3ff50-c3ca-40b1-8de2-0b83d673b135	1750057566
477e4175-3c0b-4af4-8ea9-d728cc99b930	1750666896
5d7f6885-8ab3-491a-8d45-2c42e4d3dc48	1750008967
7a2feecf-fc4d-4fbb-a747-431ea9ea8107	1750058287
83de5688-4c95-46fe-b758-2105b36ba752	1750081945
0de70eb1-3e35-466e-b614-1f4cb29f35fd	1749912519
f531e224-a093-43e7-b648-537056d66540	1750060723
a018faa0-d7bb-4f2e-8c8b-1f6744dad257	1752740896
0c68b26c-f325-4d73-9433-b9a50dced93d	1752842602
fd13035d-0813-4a86-a2bf-81231c4c3675	1750063872
7a2feecf-fc4d-4fbb-a747-431ea9ea8107	1750067289
649dabff-6035-4a61-a6cc-eaa2ef47d106	1750177706
6942b27f-fc3e-4362-8949-42df754ebe5c	1750149934
6942b27f-fc3e-4362-8949-42df754ebe5c	1750160941
abb6b9a5-a342-482c-af75-decda6003125	1750161173
7a2feecf-fc4d-4fbb-a747-431ea9ea8107	1750067831
7a2feecf-fc4d-4fbb-a747-431ea9ea8107	1750070846
269c5502-c7dc-4547-bcfe-048398292ed8	1750067909
86605f64-7b03-424a-8fb2-d625be6395ec	1750079960
351238ab-624f-4e65-a6b8-ed8e116769da	1750142943
7a2feecf-fc4d-4fbb-a747-431ea9ea8107	1750076010
abb6b9a5-a342-482c-af75-decda6003125	1750088776
6942b27f-fc3e-4362-8949-42df754ebe5c	1750152452
649dabff-6035-4a61-a6cc-eaa2ef47d106	1750158648
abb6b9a5-a342-482c-af75-decda6003125	1750150912
571a0a23-fe9a-4e7c-8a96-ac668da1cd25	1750139590
6942b27f-fc3e-4362-8949-42df754ebe5c	1750094546
2b464afd-15a4-4300-8c02-9d6591788295	1750154057
6942b27f-fc3e-4362-8949-42df754ebe5c	1750084012
0f8db5d0-7c77-4f89-9df0-26b48e8c3031	1750166698
c638228b-c24d-4548-8160-808e2eaf60fc	1750150400
df68fe32-850c-4df3-bd98-7074f0d97073	1750256173
5183ce72-99bd-487f-82f1-b22163a88b69	1750395592
7a2feecf-fc4d-4fbb-a747-431ea9ea8107	1750068120
b70b39df-5a7c-4ab5-a496-3f4876dc201b	1750145370
d728a364-e07f-4d31-841f-3abe95f4fb69	1750070849
1e26ecce-f8fe-4da9-ae8e-3544f180c54a	1750080095
83de5688-4c95-46fe-b758-2105b36ba752	1750084138
8f412658-6e45-424b-9825-9dd9828946c2	1759967194
6453a766-1b34-4744-a228-848943138f7e	1750144225
2a7f6f06-5893-4781-a69e-a46f22956c34	1750089232
5ce20587-fe76-4b2b-9f8a-500b6a0b961a	1750161719
c638228b-c24d-4548-8160-808e2eaf60fc	1750151206
3efd2932-2ba3-4065-824d-2efd3248d8b3	1750153718
9a78d267-6b0d-4054-befa-f8e5096b9164	1750146564
206b0a3a-cfd7-4300-b71d-c5744b2dd7fb	1750146175
0f123681-b2f9-4af8-8de4-5a6de08fb95d	1750160445
2b464afd-15a4-4300-8c02-9d6591788295	1750154599
0a4d000f-533a-47b3-846e-f1d16fce8017	1750158790
022f13cb-15c2-4c7b-b3f9-011050885f64	1750168222
01a5ba90-10d3-49f1-827c-a9dd07b947a0	1750168622
72797cf7-af2a-4284-8e18-7a9bed0bcee6	1750169507
b70b39df-5a7c-4ab5-a496-3f4876dc201b	1750225829
c62d73bd-1f20-48b7-ad23-117878a8d556	1750232661
38e9566e-a8cc-4b70-bd5e-5ccbb890a474	1750082721
3874c683-0b56-48ef-91f6-b455bb1ea50d	1750084200
c62d73bd-1f20-48b7-ad23-117878a8d556	1750164722
6722e65e-97e3-4ec7-9879-a47a18b3a3b3	1750165394
9a78d267-6b0d-4054-befa-f8e5096b9164	1750146687
6e3eea41-2033-4ed2-9ec8-8fb45f0cbb2d	1750141783
2f1cd607-12f6-4240-a787-4b5b1454a4fc	1750068253
6942b27f-fc3e-4362-8949-42df754ebe5c	1750152463
b70b39df-5a7c-4ab5-a496-3f4876dc201b	1750149975
b70b39df-5a7c-4ab5-a496-3f4876dc201b	1753770173
6942b27f-fc3e-4362-8949-42df754ebe5c	1750150530
9a78d267-6b0d-4054-befa-f8e5096b9164	1750143083
c638228b-c24d-4548-8160-808e2eaf60fc	1750153213
01a5ba90-10d3-49f1-827c-a9dd07b947a0	1750167365
eb0e669f-6220-4bef-86e0-49220805aece	1750187738
fced0c8d-7483-4875-b7a5-70a5be4ea891	1750252390
d7398775-5130-42b6-9539-d7bbdee38f9b	1750320235
01a5ba90-10d3-49f1-827c-a9dd07b947a0	1750346281
b70b39df-5a7c-4ab5-a496-3f4876dc201b	1750226909
d684a8f6-73e7-404e-bb34-99ec20003922	1750232490
8c0f13d3-6b3d-43ed-9cc9-4f0905d74777	1752485398
02a2cd05-9252-4104-b5f6-cf333997551a	1750068710
eb0e669f-6220-4bef-86e0-49220805aece	1750083155
6942b27f-fc3e-4362-8949-42df754ebe5c	1750084312
7a2feecf-fc4d-4fbb-a747-431ea9ea8107	1750072454
9e6199e2-56f5-4f04-ae0c-d572ff0a58f3	1750068757
6453a766-1b34-4744-a228-848943138f7e	1750085228
02a2cd05-9252-4104-b5f6-cf333997551a	1750068930
6453a766-1b34-4744-a228-848943138f7e	1750151062
d6e73601-ad1b-45b8-954d-d80af926b8c2	1750096493
987755ce-929e-44ec-af37-f82af23923f3	1750151263
6318c216-52c6-49a6-97a8-e1fa9267eddb	1750144234
0c090b4f-7cae-4363-9bd5-9dd5c2dd2ce8	1750146229
6942b27f-fc3e-4362-8949-42df754ebe5c	1750149656
af36649c-7c8e-4c05-b6f0-6c9f45f30f8d	1750421401
1d0de9e4-ea23-4f9e-88e4-1c69abefb48b	1750254157
294aec28-2442-4388-8674-aae889c5c24a	1750166267
a4aa30b0-87eb-4fe0-951d-5e6eb337616a	1750145438
5d7f6885-8ab3-491a-8d45-2c42e4d3dc48	1750223083
372987aa-21a1-46b9-b86e-5547bd2be0f2	1750155492
b350555f-8c5a-4b59-9217-8dea792c7d16	1750168216
649dabff-6035-4a61-a6cc-eaa2ef47d106	1750336456
7d072902-061c-45ba-afa4-4ee9fff2a852	1750172834
b70b39df-5a7c-4ab5-a496-3f4876dc201b	1750225731
855eee65-794d-455f-803e-5f4120fbeaa9	1750344265
8913401a-2b40-442d-9d27-c1d9c7e71230	1750753831
1e26ecce-f8fe-4da9-ae8e-3544f180c54a	1750069580
eb0e669f-6220-4bef-86e0-49220805aece	1750187190
31b3ff50-c3ca-40b1-8de2-0b83d673b135	1750085810
fd13035d-0813-4a86-a2bf-81231c4c3675	1750080097
31b3ff50-c3ca-40b1-8de2-0b83d673b135	1750073026
0c090b4f-7cae-4363-9bd5-9dd5c2dd2ce8	1750146309
c8083eca-1481-4a81-80b2-f3a134b47caf	1750142033
2b464afd-15a4-4300-8c02-9d6591788295	1750153272
abb6b9a5-a342-482c-af75-decda6003125	1750070809
fd13035d-0813-4a86-a2bf-81231c4c3675	1750076564
17fb69d3-ce1a-4c04-ab16-919c81519b20	1750173471
2b464afd-15a4-4300-8c02-9d6591788295	1750154156
6453a766-1b34-4744-a228-848943138f7e	1750143294
0f8db5d0-7c77-4f89-9df0-26b48e8c3031	1750166921
b70b39df-5a7c-4ab5-a496-3f4876dc201b	1750150038
cae25352-d380-4bbd-ac2e-329cb68ca06b	1750241565
c638228b-c24d-4548-8160-808e2eaf60fc	1750150579
17fb69d3-ce1a-4c04-ab16-919c81519b20	1750173891
7803fb7c-4df3-4b2e-83d0-f4026922b264	1750173315
2f0333dc-f777-48d9-96d7-bd1ade210bd3	1750173389
24cb30af-1ddd-42dc-95af-b08d193b13ac	1750768114
7d072902-061c-45ba-afa4-4ee9fff2a852	1750328802
649dabff-6035-4a61-a6cc-eaa2ef47d106	1750174094
3efd2932-2ba3-4065-824d-2efd3248d8b3	1750829235
649dabff-6035-4a61-a6cc-eaa2ef47d106	1750175529
351238ab-624f-4e65-a6b8-ed8e116769da	1751013306
02a2cd05-9252-4104-b5f6-cf333997551a	1750880182
abb6b9a5-a342-482c-af75-decda6003125	1750089329
a922e97e-8c30-4757-b8be-4587135ca061	1751020244
2d0df512-a9bd-4fc0-8805-e4d7a129cf38	1750929409
206b0a3a-cfd7-4300-b71d-c5744b2dd7fb	1750073111
2b464afd-15a4-4300-8c02-9d6591788295	1750154751
74fd723b-8831-4d2e-9e07-e03f7ef4a96e	1750083192
c638228b-c24d-4548-8160-808e2eaf60fc	1750151078
31b3ff50-c3ca-40b1-8de2-0b83d673b135	1750145561
99d9e2e5-fae5-4396-9a28-5dac19734277	1750142150
6318c216-52c6-49a6-97a8-e1fa9267eddb	1750151280
7a2feecf-fc4d-4fbb-a747-431ea9ea8107	1750152699
1b7b81fa-220b-4883-bf57-3a604a34fa60	1750084523
2b464afd-15a4-4300-8c02-9d6591788295	1750155618
34c17da1-b2e9-4078-80a0-3c67f5ca89b9	1752478619
2b464afd-15a4-4300-8c02-9d6591788295	1750160612
3efd2932-2ba3-4065-824d-2efd3248d8b3	1750162136
d7398775-5130-42b6-9539-d7bbdee38f9b	1750177602
022f13cb-15c2-4c7b-b3f9-011050885f64	1750176981
17fb69d3-ce1a-4c04-ab16-919c81519b20	1750177130
d7398775-5130-42b6-9539-d7bbdee38f9b	1750177715
17fb69d3-ce1a-4c04-ab16-919c81519b20	1750182250
c638228b-c24d-4548-8160-808e2eaf60fc	1750152658
31b3ff50-c3ca-40b1-8de2-0b83d673b135	1750073438
2f302a8f-7cea-4e77-84b2-f823db336fbe	1750144276
351238ab-624f-4e65-a6b8-ed8e116769da	1750080380
7a2feecf-fc4d-4fbb-a747-431ea9ea8107	1750151477
571a0a23-fe9a-4e7c-8a96-ac668da1cd25	1750073128
abb6b9a5-a342-482c-af75-decda6003125	1750089435
d6e73601-ad1b-45b8-954d-d80af926b8c2	1750073114
200f4569-04b8-4f90-b48d-4e1bc59906b7	1750073486
1fff388a-0443-4e14-bf74-a7728b8d6a8e	1750142254
2b464afd-15a4-4300-8c02-9d6591788295	1750153795
eb0e669f-6220-4bef-86e0-49220805aece	1750150099
8913401a-2b40-442d-9d27-c1d9c7e71230	1751467501
17fb69d3-ce1a-4c04-ab16-919c81519b20	1751547194
abb6b9a5-a342-482c-af75-decda6003125	1750156641
7a2feecf-fc4d-4fbb-a747-431ea9ea8107	1750153481
abb6b9a5-a342-482c-af75-decda6003125	1750150634
34c17da1-b2e9-4078-80a0-3c67f5ca89b9	1751991935
abb6b9a5-a342-482c-af75-decda6003125	1750149808
9f1bd545-4841-4552-8eff-3393a5cff5ea	1750146931
649dabff-6035-4a61-a6cc-eaa2ef47d106	1750162798
82e4e99b-5dd7-43e8-9ce7-2826585bb241	1750162311
24cb30af-1ddd-42dc-95af-b08d193b13ac	1751029393
c62d73bd-1f20-48b7-ad23-117878a8d556	1750163728
72797cf7-af2a-4284-8e18-7a9bed0bcee6	1750170321
7d072902-061c-45ba-afa4-4ee9fff2a852	1750170780
17fb69d3-ce1a-4c04-ab16-919c81519b20	1750182116
c62d73bd-1f20-48b7-ad23-117878a8d556	1750165422
31b3ff50-c3ca-40b1-8de2-0b83d673b135	1750085836
abb6b9a5-a342-482c-af75-decda6003125	1750075342
294aec28-2442-4388-8674-aae889c5c24a	1750089596
649dabff-6035-4a61-a6cc-eaa2ef47d106	1750166332
6453a766-1b34-4744-a228-848943138f7e	1750084888
1daa3896-b66d-4334-b9b3-937659f4fa32	1752853369
48f0e53d-08a1-4b79-a518-372b93d2a060	1750147588
23658979-6545-456c-ba02-1dd11bd47edf	1752225409
6453a766-1b34-4744-a228-848943138f7e	1750167929
99d9e2e5-fae5-4396-9a28-5dac19734277	1750167465
5eacf0d2-fd9c-4456-80aa-8551bb636882	1750164930
0fdc5f3b-15ce-410b-bf7a-387e3c92b142	1750168492
b350555f-8c5a-4b59-9217-8dea792c7d16	1750151822
8913401a-2b40-442d-9d27-c1d9c7e71230	1750334747
5d7f6885-8ab3-491a-8d45-2c42e4d3dc48	1750184674
0c090b4f-7cae-4363-9bd5-9dd5c2dd2ce8	1750145622
d6e73601-ad1b-45b8-954d-d80af926b8c2	1752961549
99d9e2e5-fae5-4396-9a28-5dac19734277	1750185380
d6e73601-ad1b-45b8-954d-d80af926b8c2	1753213388
eb0e669f-6220-4bef-86e0-49220805aece	1750186034
6942b27f-fc3e-4362-8949-42df754ebe5c	1750667723
b70b39df-5a7c-4ab5-a496-3f4876dc201b	1750143707
6453a766-1b34-4744-a228-848943138f7e	1750080559
d6e73601-ad1b-45b8-954d-d80af926b8c2	1750075557
7a2feecf-fc4d-4fbb-a747-431ea9ea8107	1750154939
b70b39df-5a7c-4ab5-a496-3f4876dc201b	1750089638
987755ce-929e-44ec-af37-f82af23923f3	1750083267
2b464afd-15a4-4300-8c02-9d6591788295	1750154318
01a5ba90-10d3-49f1-827c-a9dd07b947a0	1750167926
2f302a8f-7cea-4e77-84b2-f823db336fbe	1750162378
2b464afd-15a4-4300-8c02-9d6591788295	1750152917
a922e97e-8c30-4757-b8be-4587135ca061	1750167494
a922e97e-8c30-4757-b8be-4587135ca061	1750167311
31b3ff50-c3ca-40b1-8de2-0b83d673b135	1750085111
8585da0f-8cad-432a-abda-4c4a79e30ed2	1750331556
99d9e2e5-fae5-4396-9a28-5dac19734277	1750159905
6942b27f-fc3e-4362-8949-42df754ebe5c	1750160217
31b3ff50-c3ca-40b1-8de2-0b83d673b135	1750169534
c79f7295-f878-4800-ba5d-28652b8d8507	1751471979
022f13cb-15c2-4c7b-b3f9-011050885f64	1750169435
fd13035d-0813-4a86-a2bf-81231c4c3675	1750169199
cae25352-d380-4bbd-ac2e-329cb68ca06b	1750406280
e7043953-97f3-4aa3-81ca-e85780ba5bfd	1751531679
454ff991-8954-4718-b7ea-1bd6833aa64e	1757891574
8e5c4f2d-8699-4d9b-8d0a-7dfe717bcdcd	1751949438
d6e73601-ad1b-45b8-954d-d80af926b8c2	1751032237
0de70eb1-3e35-466e-b614-1f4cb29f35fd	1750321000
0c090b4f-7cae-4363-9bd5-9dd5c2dd2ce8	1750232452
02a2cd05-9252-4104-b5f6-cf333997551a	1750076285
fd13035d-0813-4a86-a2bf-81231c4c3675	1750075798
7a2feecf-fc4d-4fbb-a747-431ea9ea8107	1750077101
7a2feecf-fc4d-4fbb-a747-431ea9ea8107	1750076642
ef6a51f8-1c59-48c9-9a08-a4ec9a2736a0	1754578254
90682763-fb58-4a18-8c9c-fb1668b42285	1750076074
7a2feecf-fc4d-4fbb-a747-431ea9ea8107	1750076376
8585da0f-8cad-432a-abda-4c4a79e30ed2	1750080753
abb6b9a5-a342-482c-af75-decda6003125	1750150929
86605f64-7b03-424a-8fb2-d625be6395ec	1750087046
5d7f6885-8ab3-491a-8d45-2c42e4d3dc48	1750145763
c62d73bd-1f20-48b7-ad23-117878a8d556	1750165195
571a0a23-fe9a-4e7c-8a96-ac668da1cd25	1750104017
c0460d4a-6306-4f47-8f01-1cd929208c5d	1750149865
5d7f6885-8ab3-491a-8d45-2c42e4d3dc48	1750144609
7a2feecf-fc4d-4fbb-a747-431ea9ea8107	1750076946
269c5502-c7dc-4547-bcfe-048398292ed8	1750087204
351238ab-624f-4e65-a6b8-ed8e116769da	1750145769
2a9d9086-470a-4728-9eb1-e02fe6c483bf	1750076855
7a2feecf-fc4d-4fbb-a747-431ea9ea8107	1750076805
eb0e669f-6220-4bef-86e0-49220805aece	1750142402
abb6b9a5-a342-482c-af75-decda6003125	1750080799
c62d73bd-1f20-48b7-ad23-117878a8d556	1750164794
31b3ff50-c3ca-40b1-8de2-0b83d673b135	1750144896
b70b39df-5a7c-4ab5-a496-3f4876dc201b	1750147715
df68fe32-850c-4df3-bd98-7074f0d97073	1750257654
e9570d03-f064-49e9-92ff-fab140756390	1750664598
72797cf7-af2a-4284-8e18-7a9bed0bcee6	1750155041
abb6b9a5-a342-482c-af75-decda6003125	1750153833
3efd2932-2ba3-4065-824d-2efd3248d8b3	1750157151
31b3ff50-c3ca-40b1-8de2-0b83d673b135	1750150798
6942b27f-fc3e-4362-8949-42df754ebe5c	1750161043
6453a766-1b34-4744-a228-848943138f7e	1750155797
34c17da1-b2e9-4078-80a0-3c67f5ca89b9	1751983658
b70b39df-5a7c-4ab5-a496-3f4876dc201b	1755598891
a80962c3-66a8-42b4-8bb5-a0c57d22729d	1753010194
294aec28-2442-4388-8674-aae889c5c24a	1750161790
99d9e2e5-fae5-4396-9a28-5dac19734277	1750194351
b70b39df-5a7c-4ab5-a496-3f4876dc201b	1750227235
3efd2932-2ba3-4065-824d-2efd3248d8b3	1750228065
8585da0f-8cad-432a-abda-4c4a79e30ed2	1750081048
74fd723b-8831-4d2e-9e07-e03f7ef4a96e	1750083369
7a2feecf-fc4d-4fbb-a747-431ea9ea8107	1750077528
6942b27f-fc3e-4362-8949-42df754ebe5c	1750147951
99d9e2e5-fae5-4396-9a28-5dac19734277	1750142406
294aec28-2442-4388-8674-aae889c5c24a	1750165634
2b464afd-15a4-4300-8c02-9d6591788295	1750152147
a4aa30b0-87eb-4fe0-951d-5e6eb337616a	1750144924
1e26ecce-f8fe-4da9-ae8e-3544f180c54a	1750087893
62cbb50e-c95d-49b0-b9d9-16823b635f2e	1750325328
1daa3896-b66d-4334-b9b3-937659f4fa32	1750253163
566ca562-ebb7-465e-b6d9-5923fee61eeb	1750664623
477e4175-3c0b-4af4-8ea9-d728cc99b930	1750167631
7d072902-061c-45ba-afa4-4ee9fff2a852	1750172731
8e5c4f2d-8699-4d9b-8d0a-7dfe717bcdcd	1757010946
1e26ecce-f8fe-4da9-ae8e-3544f180c54a	1750174739
28e4c0f2-c29c-4bbd-9653-69832594bb03	1750259577
4c0d8a60-e461-4f93-bedb-4a12f9f8f9f0	1750168555
c0460d4a-6306-4f47-8f01-1cd929208c5d	1750177007
17fb69d3-ce1a-4c04-ab16-919c81519b20	1750173186
b70b39df-5a7c-4ab5-a496-3f4876dc201b	1750265617
17fb69d3-ce1a-4c04-ab16-919c81519b20	1750178796
24cb30af-1ddd-42dc-95af-b08d193b13ac	1750178924
1f2f6ee5-f17f-4cb1-a8e4-00aca6377dda	1750178129
d728a364-e07f-4d31-841f-3abe95f4fb69	1750184718
b70b39df-5a7c-4ab5-a496-3f4876dc201b	1750318997
6453a766-1b34-4744-a228-848943138f7e	1750085165
c638228b-c24d-4548-8160-808e2eaf60fc	1750153056
571a0a23-fe9a-4e7c-8a96-ac668da1cd25	1750107054
b70b39df-5a7c-4ab5-a496-3f4876dc201b	1750146430
0f8db5d0-7c77-4f89-9df0-26b48e8c3031	1750089710
eb0e669f-6220-4bef-86e0-49220805aece	1750187535
eb0e669f-6220-4bef-86e0-49220805aece	1750186729
7a2feecf-fc4d-4fbb-a747-431ea9ea8107	1750153844
1fff388a-0443-4e14-bf74-a7728b8d6a8e	1750077892
31b3ff50-c3ca-40b1-8de2-0b83d673b135	1750145065
6722e65e-97e3-4ec7-9879-a47a18b3a3b3	1750165304
c0460d4a-6306-4f47-8f01-1cd929208c5d	1750166418
3efd2932-2ba3-4065-824d-2efd3248d8b3	1750155137
7b909a61-fe5c-4c11-acfa-370bcf4aba56	1756368655
b70b39df-5a7c-4ab5-a496-3f4876dc201b	1750225642
da44499b-430a-43ab-9260-0e884935aad6	1760101312
eb0e669f-6220-4bef-86e0-49220805aece	1750226625
9a78d267-6b0d-4054-befa-f8e5096b9164	1750171633
72797cf7-af2a-4284-8e18-7a9bed0bcee6	1750169443
b70b39df-5a7c-4ab5-a496-3f4876dc201b	1750227433
17fb69d3-ce1a-4c04-ab16-919c81519b20	1750300298
0f8db5d0-7c77-4f89-9df0-26b48e8c3031	1750314434
7a2feecf-fc4d-4fbb-a747-431ea9ea8107	1750077929
5ce20587-fe76-4b2b-9f8a-500b6a0b961a	1750153088
9b5c794f-742a-4de5-9b1a-8956e1a340fa	1750081311
6942b27f-fc3e-4362-8949-42df754ebe5c	1750156007
242ce21b-0fcd-4607-8293-6a9554b80679	1756965656
2f1cd607-12f6-4240-a787-4b5b1454a4fc	1750083592
2b464afd-15a4-4300-8c02-9d6591788295	1750153505
c62d73bd-1f20-48b7-ad23-117878a8d556	1750165342
abb6b9a5-a342-482c-af75-decda6003125	1750089838
113139a0-42e2-40d3-af54-c4e39d717b16	1759425036
2b464afd-15a4-4300-8c02-9d6591788295	1750154398
242ce21b-0fcd-4607-8293-6a9554b80679	1756988576
c638228b-c24d-4548-8160-808e2eaf60fc	1750160002
6942b27f-fc3e-4362-8949-42df754ebe5c	1750161079
2f0333dc-f777-48d9-96d7-bd1ade210bd3	1750167906
7c0fa219-bdc0-4033-b3d7-72e7d48e0fec	1750162994
0f123681-b2f9-4af8-8de4-5a6de08fb95d	1750160349
cf87049d-2b52-4d29-aba6-ea018877fc51	1750319542
6942b27f-fc3e-4362-8949-42df754ebe5c	1750171012
206b0a3a-cfd7-4300-b71d-c5744b2dd7fb	1750173836
b70b39df-5a7c-4ab5-a496-3f4876dc201b	1750227067
b70b39df-5a7c-4ab5-a496-3f4876dc201b	1750231371
294aec28-2442-4388-8674-aae889c5c24a	1750230367
01a5ba90-10d3-49f1-827c-a9dd07b947a0	1750231147
9a78d267-6b0d-4054-befa-f8e5096b9164	1750230511
c62d73bd-1f20-48b7-ad23-117878a8d556	1750231576
c6c54140-be3c-41f5-9eef-22bdc5432136	1760001653
6453a766-1b34-4744-a228-848943138f7e	1750142534
7a2feecf-fc4d-4fbb-a747-431ea9ea8107	1750078489
38e9566e-a8cc-4b70-bd5e-5ccbb890a474	1750078537
31b3ff50-c3ca-40b1-8de2-0b83d673b135	1750081316
987755ce-929e-44ec-af37-f82af23923f3	1750083761
0f8db5d0-7c77-4f89-9df0-26b48e8c3031	1750090309
8913401a-2b40-442d-9d27-c1d9c7e71230	1750146432
6942b27f-fc3e-4362-8949-42df754ebe5c	1750150827
e5b945d8-7ce6-4b17-8794-635baa201018	1750088022
6453a766-1b34-4744-a228-848943138f7e	1750143702
c0460d4a-6306-4f47-8f01-1cd929208c5d	1750157601
c0460d4a-6306-4f47-8f01-1cd929208c5d	1750149907
2b464afd-15a4-4300-8c02-9d6591788295	1750153892
abb6b9a5-a342-482c-af75-decda6003125	1750150944
022f13cb-15c2-4c7b-b3f9-011050885f64	1750162853
3900e08c-dc90-4dbc-aed5-2ba8bf9dd320	1750250683
b70b39df-5a7c-4ab5-a496-3f4876dc201b	1750265692
566ca562-ebb7-465e-b6d9-5923fee61eeb	1750254191
e5f1c712-ce5e-466f-94a4-a1117da910ca	1750232803
86605f64-7b03-424a-8fb2-d625be6395ec	1750241844
0c090b4f-7cae-4363-9bd5-9dd5c2dd2ce8	1750316484
cae25352-d380-4bbd-ac2e-329cb68ca06b	1750405397
88a076a1-2918-4c5a-97a0-bcc8a55e30bf	1750256324
9a548be7-1654-47a3-8f63-7f4fdb020464	1750404780
8913401a-2b40-442d-9d27-c1d9c7e71230	1750257915
df68fe32-850c-4df3-bd98-7074f0d97073	1750252653
2b502f82-3de2-43fb-9cd2-91d25b7c31c7	1750406974
47d3a8bd-ccbe-49ef-aa01-5f2f16e20c48	1750283035
d6e73601-ad1b-45b8-954d-d80af926b8c2	1750273734
436d7b23-f837-4934-91b5-1387fdbb5822	1750350133
a5f56559-504c-43f5-a62a-ded02a67b7ab	1750350870
d41d3fa5-47eb-4780-b70a-0c908b2a9226	1750429315
abb6b9a5-a342-482c-af75-decda6003125	1750411164
436d7b23-f837-4934-91b5-1387fdbb5822	1750660033
2f1cd607-12f6-4240-a787-4b5b1454a4fc	1750660541
9cf59561-c20a-4a89-8291-bcbbaeb4e017	1750233959
88891816-e4fc-42d4-87dd-61c6e8e5279e	1750332958
8585da0f-8cad-432a-abda-4c4a79e30ed2	1750330437
df68fe32-850c-4df3-bd98-7074f0d97073	1750336770
31b3ff50-c3ca-40b1-8de2-0b83d673b135	1750243763
2a9d9086-470a-4728-9eb1-e02fe6c483bf	1750253223
9a78d267-6b0d-4054-befa-f8e5096b9164	1750341557
d7398775-5130-42b6-9539-d7bbdee38f9b	1750325376
2e6f682a-8be2-4cea-b124-9ba6384917d9	1750259119
b70b39df-5a7c-4ab5-a496-3f4876dc201b	1750265739
eb0e669f-6220-4bef-86e0-49220805aece	1750334876
16c2f4e4-c4e1-465f-a83a-2bfa0fad18dc	1750349280
414b34ba-2315-45f7-a88c-84beb7cd7715	1750344707
7d072902-061c-45ba-afa4-4ee9fff2a852	1758543660
1d0de9e4-ea23-4f9e-88e4-1c69abefb48b	1750353343
1d0de9e4-ea23-4f9e-88e4-1c69abefb48b	1750352208
436d7b23-f837-4934-91b5-1387fdbb5822	1750350968
d728a364-e07f-4d31-841f-3abe95f4fb69	1750351118
d6e73601-ad1b-45b8-954d-d80af926b8c2	1750367263
ac1b4fdb-cb32-4519-8b66-ec273ea67d1e	1750402768
d7dda24d-6117-4077-acf7-1e025986e69a	1750461353
d41d3fa5-47eb-4780-b70a-0c908b2a9226	1750429389
351238ab-624f-4e65-a6b8-ed8e116769da	1751969419
3efd2932-2ba3-4065-824d-2efd3248d8b3	1750242026
7337daa9-3ffc-41a0-9361-4b9883518c37	1750252735
8c0f13d3-6b3d-43ed-9cc9-4f0905d74777	1750402759
0c090b4f-7cae-4363-9bd5-9dd5c2dd2ce8	1750316421
99d9e2e5-fae5-4396-9a28-5dac19734277	1750254381
d6e73601-ad1b-45b8-954d-d80af926b8c2	1750274504
62cbb50e-c95d-49b0-b9d9-16823b635f2e	1750259618
62cbb50e-c95d-49b0-b9d9-16823b635f2e	1750256471
8913401a-2b40-442d-9d27-c1d9c7e71230	1750423682
24ea0065-d06a-4a3b-9583-7c53336302f9	1750319227
5d7f6885-8ab3-491a-8d45-2c42e4d3dc48	1750284519
88891816-e4fc-42d4-87dd-61c6e8e5279e	1750322535
47d3a8bd-ccbe-49ef-aa01-5f2f16e20c48	1750319770
351238ab-624f-4e65-a6b8-ed8e116769da	1750322649
9a548be7-1654-47a3-8f63-7f4fdb020464	1751905621
31b3ff50-c3ca-40b1-8de2-0b83d673b135	1750322224
fced0c8d-7483-4875-b7a5-70a5be4ea891	1750341700
b70b39df-5a7c-4ab5-a496-3f4876dc201b	1753856100
0de70eb1-3e35-466e-b614-1f4cb29f35fd	1750320302
b70b39df-5a7c-4ab5-a496-3f4876dc201b	1753875249
e41625a1-179a-4bc5-bd1f-7bdf5c6760ea	1755867443
b70b39df-5a7c-4ab5-a496-3f4876dc201b	1754312082
df68fe32-850c-4df3-bd98-7074f0d97073	1750254557
351238ab-624f-4e65-a6b8-ed8e116769da	1750335606
b70b39df-5a7c-4ab5-a496-3f4876dc201b	1750259372
3900e08c-dc90-4dbc-aed5-2ba8bf9dd320	1750251411
cae25352-d380-4bbd-ac2e-329cb68ca06b	1750244015
24ea0065-d06a-4a3b-9583-7c53336302f9	1750317198
5d7f6885-8ab3-491a-8d45-2c42e4d3dc48	1750285660
88891816-e4fc-42d4-87dd-61c6e8e5279e	1750333506
9ba9a954-67eb-4428-a220-4f08eb657df5	1750266236
1e26ecce-f8fe-4da9-ae8e-3544f180c54a	1750346878
4d35f74d-d53e-4d78-b193-b92e728c9d17	1750318481
477e4175-3c0b-4af4-8ea9-d728cc99b930	1750431394
99d9e2e5-fae5-4396-9a28-5dac19734277	1750431014
351238ab-624f-4e65-a6b8-ed8e116769da	1750320356
1d0de9e4-ea23-4f9e-88e4-1c69abefb48b	1750351470
351238ab-624f-4e65-a6b8-ed8e116769da	1750322371
1f2762cd-d087-45b4-a4a0-b63ef48202ae	1750489130
ac1b4fdb-cb32-4519-8b66-ec273ea67d1e	1750323413
d728a364-e07f-4d31-841f-3abe95f4fb69	1750513779
436d7b23-f837-4934-91b5-1387fdbb5822	1750517048
ab25b625-6474-48bd-92d3-7d65c6d350eb	1750359771
5421b4b4-f33d-4dae-9d0d-289c5328ead2	1750519550
31b3ff50-c3ca-40b1-8de2-0b83d673b135	1750400921
8913401a-2b40-442d-9d27-c1d9c7e71230	1750234707
7337daa9-3ffc-41a0-9361-4b9883518c37	1750252920
e7043953-97f3-4aa3-81ca-e85780ba5bfd	1750242641
78f44c94-f63c-477f-9da5-edd76e186906	1750246727
62cbb50e-c95d-49b0-b9d9-16823b635f2e	1750256661
df68fe32-850c-4df3-bd98-7074f0d97073	1750255327
d41d3fa5-47eb-4780-b70a-0c908b2a9226	1750423768
c8083eca-1481-4a81-80b2-f3a134b47caf	1750275150
2f302a8f-7cea-4e77-84b2-f823db336fbe	1750322812
d6e73601-ad1b-45b8-954d-d80af926b8c2	1750284894
d5ec00a5-503d-4cb0-bbf6-ade919299700	1750350007
351238ab-624f-4e65-a6b8-ed8e116769da	1750318312
d41d3fa5-47eb-4780-b70a-0c908b2a9226	1750429446
df68fe32-850c-4df3-bd98-7074f0d97073	1750337004
d6e73601-ad1b-45b8-954d-d80af926b8c2	1750303727
2f1cd607-12f6-4240-a787-4b5b1454a4fc	1750653809
351238ab-624f-4e65-a6b8-ed8e116769da	1750319973
05324a8c-e8d4-4f05-ac50-bb4f0a5f5284	1754506842
d41d3fa5-47eb-4780-b70a-0c908b2a9226	1750350181
0f123681-b2f9-4af8-8de4-5a6de08fb95d	1750374609
17fb69d3-ce1a-4c04-ab16-919c81519b20	1750382333
5183ce72-99bd-487f-82f1-b22163a88b69	1750395667
414b34ba-2315-45f7-a88c-84beb7cd7715	1750399979
31b3ff50-c3ca-40b1-8de2-0b83d673b135	1750400520
db88194e-1533-48b5-8c8e-02341a3ddd2d	1750242782
8e5c4f2d-8699-4d9b-8d0a-7dfe717bcdcd	1755805696
d728a364-e07f-4d31-841f-3abe95f4fb69	1750236527
d6e73601-ad1b-45b8-954d-d80af926b8c2	1750382908
436d7b23-f837-4934-91b5-1387fdbb5822	1750350212
df68fe32-850c-4df3-bd98-7074f0d97073	1750338332
022f13cb-15c2-4c7b-b3f9-011050885f64	1750333896
cae25352-d380-4bbd-ac2e-329cb68ca06b	1750325592
62cbb50e-c95d-49b0-b9d9-16823b635f2e	1750256741
fd13035d-0813-4a86-a2bf-81231c4c3675	1750344819
1b4df6ac-977f-48ff-92cd-86107c712404	1754588356
77cba063-b18f-4e2b-9d22-1c2eaf679daf	1750350083
17fb69d3-ce1a-4c04-ab16-919c81519b20	1750390047
d41d3fa5-47eb-4780-b70a-0c908b2a9226	1750424015
17fb69d3-ce1a-4c04-ab16-919c81519b20	1750389055
566ca562-ebb7-465e-b6d9-5923fee61eeb	1750397951
550b2a8e-dfd4-4fd4-8db0-7e85f8c64a0f	1750429848
778e1233-1fdc-40df-9c2e-16bb9a24f5d5	1750408494
242ce21b-0fcd-4607-8293-6a9554b80679	1754581168
a5f56559-504c-43f5-a62a-ded02a67b7ab	1750400761
414b34ba-2315-45f7-a88c-84beb7cd7715	1750399171
414b34ba-2315-45f7-a88c-84beb7cd7715	1750399508
16018e5c-bd13-4c83-bd04-cf9210de49b6	1750414333
9ba9a954-67eb-4428-a220-4f08eb657df5	1750664801
d6e73601-ad1b-45b8-954d-d80af926b8c2	1750303927
5eacf0d2-fd9c-4456-80aa-8551bb636882	1750235200
1f2f6ee5-f17f-4cb1-a8e4-00aca6377dda	1750234932
ce542548-37b8-4700-9efa-3fda76011b87	1750318470
bf407cc0-9ff2-4bc0-bb37-fbb369bedeef	1750236819
269c5502-c7dc-4547-bcfe-048398292ed8	1750242941
62cbb50e-c95d-49b0-b9d9-16823b635f2e	1750256966
294aec28-2442-4388-8674-aae889c5c24a	1750551856
9a78d267-6b0d-4054-befa-f8e5096b9164	1750325872
987755ce-929e-44ec-af37-f82af23923f3	1750338445
436d7b23-f837-4934-91b5-1387fdbb5822	1750598810
b9ca65d3-0b44-4290-b47d-f62736d037b1	1750403560
d5ec00a5-503d-4cb0-bbf6-ade919299700	1750404854
9f1bd545-4841-4552-8eff-3393a5cff5ea	1750425596
436d7b23-f837-4934-91b5-1387fdbb5822	1750406372
294aec28-2442-4388-8674-aae889c5c24a	1750531767
6942b27f-fc3e-4362-8949-42df754ebe5c	1750427651
682fb5aa-9891-4fda-88d1-4780f149b043	1754067478
34c17da1-b2e9-4078-80a0-3c67f5ca89b9	1752660689
566ca562-ebb7-465e-b6d9-5923fee61eeb	1750575583
ef6a51f8-1c59-48c9-9a08-a4ec9a2736a0	1755869970
9c261d73-5f2b-4763-bd8a-2996d130419c	1751626286
0de70eb1-3e35-466e-b614-1f4cb29f35fd	1756116468
76198a54-da88-4c49-8edf-1c1c34b1c7b9	1750921088
477e4175-3c0b-4af4-8ea9-d728cc99b930	1750780907
ab25b625-6474-48bd-92d3-7d65c6d350eb	1750936611
649dabff-6035-4a61-a6cc-eaa2ef47d106	1750248318
5d7f6885-8ab3-491a-8d45-2c42e4d3dc48	1750291495
649dabff-6035-4a61-a6cc-eaa2ef47d106	1750260282
b70b39df-5a7c-4ab5-a496-3f4876dc201b	1750237398
5eacf0d2-fd9c-4456-80aa-8551bb636882	1750235294
8585da0f-8cad-432a-abda-4c4a79e30ed2	1750330723
df68fe32-850c-4df3-bd98-7074f0d97073	1750253245
4bf59528-b5ca-4e75-a794-c5348bf342fa	1751467912
578f2d61-ad7b-4f10-9b7d-de7add4dcbff	1750275752
cf87049d-2b52-4d29-aba6-ea018877fc51	1750251814
4c0d8a60-e461-4f93-bedb-4a12f9f8f9f0	1750341990
1d0de9e4-ea23-4f9e-88e4-1c69abefb48b	1750350690
c1552c39-714e-487f-a9ab-2c785750d3c6	1750414899
5d7f6885-8ab3-491a-8d45-2c42e4d3dc48	1750378732
649dabff-6035-4a61-a6cc-eaa2ef47d106	1750238579
5eacf0d2-fd9c-4456-80aa-8551bb636882	1750235771
99d9e2e5-fae5-4396-9a28-5dac19734277	1750402788
b70b39df-5a7c-4ab5-a496-3f4876dc201b	1750235916
db88194e-1533-48b5-8c8e-02341a3ddd2d	1750242956
7337daa9-3ffc-41a0-9361-4b9883518c37	1750253284
649dabff-6035-4a61-a6cc-eaa2ef47d106	1750236247
1d0de9e4-ea23-4f9e-88e4-1c69abefb48b	1750251868
6453a766-1b34-4744-a228-848943138f7e	1750236194
8a5740c6-ddeb-4666-8921-98fca2c04d3e	1750405600
9c261d73-5f2b-4763-bd8a-2996d130419c	1751617816
9ba9a954-67eb-4428-a220-4f08eb657df5	1750266290
022f13cb-15c2-4c7b-b3f9-011050885f64	1750333931
34c17da1-b2e9-4078-80a0-3c67f5ca89b9	1752226132
7f18ab32-f74f-41be-b317-ea78a7d27713	1750412358
8c0f13d3-6b3d-43ed-9cc9-4f0905d74777	1750256970
5d7f6885-8ab3-491a-8d45-2c42e4d3dc48	1750309084
566ca562-ebb7-465e-b6d9-5923fee61eeb	1750318817
c1552c39-714e-487f-a9ab-2c785750d3c6	1750413091
9a548be7-1654-47a3-8f63-7f4fdb020464	1750412717
73480d79-42cf-4884-b383-802a47fbd934	1750412650
93828b58-451c-4460-a7cb-4a8b12b2ddb7	1752649727
7c0fa219-bdc0-4033-b3d7-72e7d48e0fec	1750745710
510e3194-42db-4aba-a351-93a7ad49b4c4	1750321263
8c0f13d3-6b3d-43ed-9cc9-4f0905d74777	1750321280
88891816-e4fc-42d4-87dd-61c6e8e5279e	1750322247
1daa3896-b66d-4334-b9b3-937659f4fa32	1750248556
1daa3896-b66d-4334-b9b3-937659f4fa32	1750251899
0de70eb1-3e35-466e-b614-1f4cb29f35fd	1750325932
9cf59561-c20a-4a89-8291-bcbbaeb4e017	1750237479
4c0d8a60-e461-4f93-bedb-4a12f9f8f9f0	1750259372
fced0c8d-7483-4875-b7a5-70a5be4ea891	1750253410
cae25352-d380-4bbd-ac2e-329cb68ca06b	1750311681
0f8db5d0-7c77-4f89-9df0-26b48e8c3031	1750238569
abb6b9a5-a342-482c-af75-decda6003125	1750321275
022f13cb-15c2-4c7b-b3f9-011050885f64	1750774737
1d0de9e4-ea23-4f9e-88e4-1c69abefb48b	1750321839
8c0f13d3-6b3d-43ed-9cc9-4f0905d74777	1750321598
99d9e2e5-fae5-4396-9a28-5dac19734277	1750318799
abb6b9a5-a342-482c-af75-decda6003125	1750321374
f2e8a201-e000-4bd6-acb6-bf5bd06fecc9	1756900038
d41d3fa5-47eb-4780-b70a-0c908b2a9226	1750429497
959b1b58-9217-4b3e-a550-898a3071370d	1750860457
f72ea932-c499-4ac5-97df-cf69e3dee8ae	1750321700
b3b946d2-3bac-44db-a2cc-4b9e5151f6c6	1750335808
88a076a1-2918-4c5a-97a0-bcc8a55e30bf	1750321841
855eee65-794d-455f-803e-5f4120fbeaa9	1750345412
d41d3fa5-47eb-4780-b70a-0c908b2a9226	1750406586
566ca562-ebb7-465e-b6d9-5923fee61eeb	1750399037
04200243-12e6-4c07-97f1-c5369ca09b94	1750751454
ce5bd91c-bc27-42db-9e59-44ad1d54c88b	1750752726
ce5bd91c-bc27-42db-9e59-44ad1d54c88b	1750752869
e9570d03-f064-49e9-92ff-fab140756390	1750753635
1c08ca3c-2e18-45b4-8e72-2ed4bbe3d090	1750253510
e633d299-f3f6-488c-93cd-ae9a36d0ad37	1750255359
8585da0f-8cad-432a-abda-4c4a79e30ed2	1750331099
cae25352-d380-4bbd-ac2e-329cb68ca06b	1750238702
8c0645a5-ea37-41c3-b695-03e073c94056	1750237489
4d35f74d-d53e-4d78-b193-b92e728c9d17	1750249972
df68fe32-850c-4df3-bd98-7074f0d97073	1750257108
0c090b4f-7cae-4363-9bd5-9dd5c2dd2ce8	1750242981
959b1b58-9217-4b3e-a550-898a3071370d	1750869178
7a2feecf-fc4d-4fbb-a747-431ea9ea8107	1750673563
fced0c8d-7483-4875-b7a5-70a5be4ea891	1750252046
5eacf0d2-fd9c-4456-80aa-8551bb636882	1750260425
48f0e53d-08a1-4b79-a518-372b93d2a060	1750682400
436d7b23-f837-4934-91b5-1387fdbb5822	1750350907
1d7253f3-361f-45ae-86fb-b3796f12119d	1750430626
d5a44f8a-883f-4299-9e3a-ba617c3c2cd8	1750342292
02a2cd05-9252-4104-b5f6-cf333997551a	1750724718
b70b39df-5a7c-4ab5-a496-3f4876dc201b	1757057108
ad11470c-09fd-413c-99af-9d83de867840	1750753628
d41d3fa5-47eb-4780-b70a-0c908b2a9226	1750421048
8ca9c1df-e569-471f-8bea-7c0f947b0d3a	1750237495
0eb59b7a-ab3d-4ee7-8010-7f9ef0cbecdc	1750339449
b70b39df-5a7c-4ab5-a496-3f4876dc201b	1750238938
2b502f82-3de2-43fb-9cd2-91d25b7c31c7	1750405024
200f4569-04b8-4f90-b48d-4e1bc59906b7	1750334071
d41d3fa5-47eb-4780-b70a-0c908b2a9226	1750429970
88891816-e4fc-42d4-87dd-61c6e8e5279e	1750322359
99d9e2e5-fae5-4396-9a28-5dac19734277	1750335877
b70b39df-5a7c-4ab5-a496-3f4876dc201b	1750269486
566ca562-ebb7-465e-b6d9-5923fee61eeb	1750262371
a5f56559-504c-43f5-a62a-ded02a67b7ab	1750350950
fced0c8d-7483-4875-b7a5-70a5be4ea891	1750327470
d6e73601-ad1b-45b8-954d-d80af926b8c2	1750292881
17fb69d3-ce1a-4c04-ab16-919c81519b20	1752661111
1ac8ec76-1411-4145-91e7-17082e5aaac4	1750403810
8c0f13d3-6b3d-43ed-9cc9-4f0905d74777	1750410558
a5f56559-504c-43f5-a62a-ded02a67b7ab	1750351281
649dabff-6035-4a61-a6cc-eaa2ef47d106	1750347697
8a5740c6-ddeb-4666-8921-98fca2c04d3e	1750407488
8ca9c1df-e569-471f-8bea-7c0f947b0d3a	1750239980
ac1b4fdb-cb32-4519-8b66-ec273ea67d1e	1750252243
351238ab-624f-4e65-a6b8-ed8e116769da	1750327647
649dabff-6035-4a61-a6cc-eaa2ef47d106	1750253679
72797cf7-af2a-4284-8e18-7a9bed0bcee6	1750240475
269c5502-c7dc-4547-bcfe-048398292ed8	1750243059
876143c1-f302-463b-b37e-b30d1f7d9de6	1750402881
566ca562-ebb7-465e-b6d9-5923fee61eeb	1750263867
4d35f74d-d53e-4d78-b193-b92e728c9d17	1750250043
e7043953-97f3-4aa3-81ca-e85780ba5bfd	1751532663
aa8fe4bf-8442-4a91-b9c9-0cdf9c3ae166	1750425529
88891816-e4fc-42d4-87dd-61c6e8e5279e	1750321926
1ac8ec76-1411-4145-91e7-17082e5aaac4	1750334355
72ca7b79-f65e-4428-bc3f-de7fc7157e1c	1750323724
9a78d267-6b0d-4054-befa-f8e5096b9164	1750324777
351238ab-624f-4e65-a6b8-ed8e116769da	1750313500
351238ab-624f-4e65-a6b8-ed8e116769da	1750324387
16018e5c-bd13-4c83-bd04-cf9210de49b6	1750414004
8a5740c6-ddeb-4666-8921-98fca2c04d3e	1750408850
8d992339-6737-4c2d-b988-f6d4c81dc874	1750405694
01a5ba90-10d3-49f1-827c-a9dd07b947a0	1750345769
347990df-5067-4bff-a21c-44c40db274b3	1756297145
a5f56559-504c-43f5-a62a-ded02a67b7ab	1750350032
8d992339-6737-4c2d-b988-f6d4c81dc874	1750416189
cae25352-d380-4bbd-ac2e-329cb68ca06b	1750240449
b70b39df-5a7c-4ab5-a496-3f4876dc201b	1750269558
10a29cea-2f6a-4f17-a63d-b57e2e8948fa	1750259539
b350555f-8c5a-4b59-9217-8dea792c7d16	1750255573
df68fe32-850c-4df3-bd98-7074f0d97073	1750257335
d6e73601-ad1b-45b8-954d-d80af926b8c2	1750293445
566ca562-ebb7-465e-b6d9-5923fee61eeb	1750264805
31da3841-dcd4-43be-b316-79ff0ec87f1e	1750254150
a9ffce51-c0a3-4ff4-82d2-f5bf2e93eada	1750331225
3b7c2a7b-73b8-4728-a31b-79bd463f85ec	1750424272
88a076a1-2918-4c5a-97a0-bcc8a55e30bf	1750335934
2f1cd607-12f6-4240-a787-4b5b1454a4fc	1750402936
95e46924-722c-4c6b-a11c-7e5299705b79	1753876830
d7398775-5130-42b6-9539-d7bbdee38f9b	1750316472
351238ab-624f-4e65-a6b8-ed8e116769da	1750406011
47d3a8bd-ccbe-49ef-aa01-5f2f16e20c48	1750281367
4d35f74d-d53e-4d78-b193-b92e728c9d17	1750318614
6453a766-1b34-4744-a228-848943138f7e	1750670182
7e50acce-e5d6-4f4d-b760-a7bc974490bd	1750678299
d41d3fa5-47eb-4780-b70a-0c908b2a9226	1750350052
cf87049d-2b52-4d29-aba6-ea018877fc51	1750773439
987755ce-929e-44ec-af37-f82af23923f3	1750953535
c0460d4a-6306-4f47-8f01-1cd929208c5d	1751474712
cae25352-d380-4bbd-ac2e-329cb68ca06b	1750240533
566ca562-ebb7-465e-b6d9-5923fee61eeb	1750240656
df68fe32-850c-4df3-bd98-7074f0d97073	1750257558
db88194e-1533-48b5-8c8e-02341a3ddd2d	1750243131
8913401a-2b40-442d-9d27-c1d9c7e71230	1750250367
99d9e2e5-fae5-4396-9a28-5dac19734277	1750272981
f09ca36c-71a4-417f-a2af-3dcc77528809	1750427865
b70b39df-5a7c-4ab5-a496-3f4876dc201b	1756117637
9a78d267-6b0d-4054-befa-f8e5096b9164	1750343074
351238ab-624f-4e65-a6b8-ed8e116769da	1751528293
269c5502-c7dc-4547-bcfe-048398292ed8	1750322776
566ca562-ebb7-465e-b6d9-5923fee61eeb	1750318642
b5cbc298-2c05-43af-ab86-53b8eb89fad0	1750339617
987755ce-929e-44ec-af37-f82af23923f3	1750335982
04540fad-1f2d-4147-b94e-efac0cbf9a74	1750327916
0de70eb1-3e35-466e-b614-1f4cb29f35fd	1750324499
34c17da1-b2e9-4078-80a0-3c67f5ca89b9	1751547341
7b909a61-fe5c-4c11-acfa-370bcf4aba56	1750323118
99d9e2e5-fae5-4396-9a28-5dac19734277	1750686375
1d0de9e4-ea23-4f9e-88e4-1c69abefb48b	1750352988
1d0de9e4-ea23-4f9e-88e4-1c69abefb48b	1750351725
0f123681-b2f9-4af8-8de4-5a6de08fb95d	1750374477
0f8db5d0-7c77-4f89-9df0-26b48e8c3031	1750420861
876143c1-f302-463b-b37e-b30d1f7d9de6	1750323558
2f0333dc-f777-48d9-96d7-bd1ade210bd3	1750362512
01a5ba90-10d3-49f1-827c-a9dd07b947a0	1750343888
d41d3fa5-47eb-4780-b70a-0c908b2a9226	1750427934
9ba9a954-67eb-4428-a220-4f08eb657df5	1750403044
17fb69d3-ce1a-4c04-ab16-919c81519b20	1750357098
0f8db5d0-7c77-4f89-9df0-26b48e8c3031	1750331534
9ba9a954-67eb-4428-a220-4f08eb657df5	1750405111
876143c1-f302-463b-b37e-b30d1f7d9de6	1750404087
0f123681-b2f9-4af8-8de4-5a6de08fb95d	1750374592
2d0df512-a9bd-4fc0-8805-e4d7a129cf38	1750409070
351238ab-624f-4e65-a6b8-ed8e116769da	1750416493
6942b27f-fc3e-4362-8949-42df754ebe5c	1750418272
7a2feecf-fc4d-4fbb-a747-431ea9ea8107	1750764838
9c261d73-5f2b-4763-bd8a-2996d130419c	1750932889
2e6f682a-8be2-4cea-b124-9ba6384917d9	1750548964
13d2028a-2b33-4944-8540-c9df03eb8cdb	1750689798
7bb45b6e-af13-4d68-b0e8-bab6211e6de4	1750493109
8e5c4f2d-8699-4d9b-8d0a-7dfe717bcdcd	1757919035
72994033-6468-41da-bcf9-6d5aa159b075	1751954105
566ca562-ebb7-465e-b6d9-5923fee61eeb	1750573629
566ca562-ebb7-465e-b6d9-5923fee61eeb	1753725126
99d9e2e5-fae5-4396-9a28-5dac19734277	1750323757
bb3daceb-3f0f-469e-b11b-1c0989f25bbe	1750323738
649dabff-6035-4a61-a6cc-eaa2ef47d106	1750334593
649dabff-6035-4a61-a6cc-eaa2ef47d106	1750340320
9ff09382-674c-4226-a2b2-b4b2378d9e3d	1750345826
351238ab-624f-4e65-a6b8-ed8e116769da	1750336037
e3ed42fa-222f-45d8-9aa2-3e88e36343eb	1750950151
8a5740c6-ddeb-4666-8921-98fca2c04d3e	1750406719
cae25352-d380-4bbd-ac2e-329cb68ca06b	1750323794
1ac8ec76-1411-4145-91e7-17082e5aaac4	1750406071
9a78d267-6b0d-4054-befa-f8e5096b9164	1750753712
e9570d03-f064-49e9-92ff-fab140756390	1750417344
351238ab-624f-4e65-a6b8-ed8e116769da	1750411487
0de70eb1-3e35-466e-b614-1f4cb29f35fd	1750410001
7b909a61-fe5c-4c11-acfa-370bcf4aba56	1750348058
7f18ab32-f74f-41be-b317-ea78a7d27713	1750408074
206b0a3a-cfd7-4300-b71d-c5744b2dd7fb	1750683466
73480d79-42cf-4884-b383-802a47fbd934	1750418964
af36649c-7c8e-4c05-b6f0-6c9f45f30f8d	1750690632
a720ae82-cd3b-4115-b120-fc3b5b837d65	1750432603
571a0a23-fe9a-4e7c-8a96-ac668da1cd25	1750772371
5406149f-dccc-420d-b4ad-b1341e746f6e	1750600497
351238ab-624f-4e65-a6b8-ed8e116769da	1750324673
8913401a-2b40-442d-9d27-c1d9c7e71230	1750325305
99d9e2e5-fae5-4396-9a28-5dac19734277	1750348615
510e3194-42db-4aba-a351-93a7ad49b4c4	1750403090
ce5bd91c-bc27-42db-9e59-44ad1d54c88b	1750340816
7d072902-061c-45ba-afa4-4ee9fff2a852	1750328441
000c6960-8c34-43c8-b4ae-b87d86c2be26	1750350082
242ce21b-0fcd-4607-8293-6a9554b80679	1756988940
955026c2-8e85-4a1b-9a24-64dd3224819b	1750350091
8c0f13d3-6b3d-43ed-9cc9-4f0905d74777	1750411605
a5f56559-504c-43f5-a62a-ded02a67b7ab	1750350712
2f302a8f-7cea-4e77-84b2-f823db336fbe	1750406737
6731cf72-59aa-439e-9aa7-2da608015baa	1750673600
99d9e2e5-fae5-4396-9a28-5dac19734277	1750426254
7f18ab32-f74f-41be-b317-ea78a7d27713	1750405138
351238ab-624f-4e65-a6b8-ed8e116769da	1750410118
45603a8f-215e-4bba-9554-d6049b685754	1757401090
7a2feecf-fc4d-4fbb-a747-431ea9ea8107	1750759140
351238ab-624f-4e65-a6b8-ed8e116769da	1750424682
8585da0f-8cad-432a-abda-4c4a79e30ed2	1750844478
d6e73601-ad1b-45b8-954d-d80af926b8c2	1751021101
99d9e2e5-fae5-4396-9a28-5dac19734277	1750748490
62cbb50e-c95d-49b0-b9d9-16823b635f2e	1758526244
13d2028a-2b33-4944-8540-c9df03eb8cdb	1750693812
18a94ce7-05ed-411a-945d-be3f422d60ad	1750749066
c0460d4a-6306-4f47-8f01-1cd929208c5d	1750932905
72ca7b79-f65e-4428-bc3f-de7fc7157e1c	1750671113
351238ab-624f-4e65-a6b8-ed8e116769da	1750430015
24cb30af-1ddd-42dc-95af-b08d193b13ac	1750756758
3466fe82-c72d-48e7-a868-1fd14535f5cd	1751530177
6dd7537d-ec1d-4571-a41c-10a9642ba741	1750401073
9a548be7-1654-47a3-8f63-7f4fdb020464	1750507751
436d7b23-f837-4934-91b5-1387fdbb5822	1750404349
4d35f74d-d53e-4d78-b193-b92e728c9d17	1750774800
62cbb50e-c95d-49b0-b9d9-16823b635f2e	1750428078
d41d3fa5-47eb-4780-b70a-0c908b2a9226	1750426397
7b909a61-fe5c-4c11-acfa-370bcf4aba56	1750429526
477e4175-3c0b-4af4-8ea9-d728cc99b930	1750431077
8eb7209f-43d1-4ac7-9520-43ca999922a4	1754297034
ab25b625-6474-48bd-92d3-7d65c6d350eb	1750768373
5406149f-dccc-420d-b4ad-b1341e746f6e	1750749333
436d7b23-f837-4934-91b5-1387fdbb5822	1750517129
76198a54-da88-4c49-8edf-1c1c34b1c7b9	1750775919
e7043953-97f3-4aa3-81ca-e85780ba5bfd	1751442694
477e4175-3c0b-4af4-8ea9-d728cc99b930	1750778362
fced0c8d-7483-4875-b7a5-70a5be4ea891	1750750255
88a076a1-2918-4c5a-97a0-bcc8a55e30bf	1750855190
62cbb50e-c95d-49b0-b9d9-16823b635f2e	1750840545
db88194e-1533-48b5-8c8e-02341a3ddd2d	1750927026
99d9e2e5-fae5-4396-9a28-5dac19734277	1750401565
9f1bd545-4841-4552-8eff-3393a5cff5ea	1750402125
8a5740c6-ddeb-4666-8921-98fca2c04d3e	1750406132
62cbb50e-c95d-49b0-b9d9-16823b635f2e	1750680015
9ba9a954-67eb-4428-a220-4f08eb657df5	1750402508
9a548be7-1654-47a3-8f63-7f4fdb020464	1750404704
31b3ff50-c3ca-40b1-8de2-0b83d673b135	1750401871
510e3194-42db-4aba-a351-93a7ad49b4c4	1750412511
8c0f13d3-6b3d-43ed-9cc9-4f0905d74777	1750411070
7d072902-061c-45ba-afa4-4ee9fff2a852	1750412107
02a2cd05-9252-4104-b5f6-cf333997551a	1750411685
73480d79-42cf-4884-b383-802a47fbd934	1750419048
987755ce-929e-44ec-af37-f82af23923f3	1750690054
9a548be7-1654-47a3-8f63-7f4fdb020464	1750412780
351238ab-624f-4e65-a6b8-ed8e116769da	1751530283
df68fe32-850c-4df3-bd98-7074f0d97073	1750419954
0de70eb1-3e35-466e-b614-1f4cb29f35fd	1750413401
e9570d03-f064-49e9-92ff-fab140756390	1750750241
436d7b23-f837-4934-91b5-1387fdbb5822	1750420703
5fd1912a-572c-4803-a983-c2328df1d25d	1750420061
566ca562-ebb7-465e-b6d9-5923fee61eeb	1750486965
af36649c-7c8e-4c05-b6f0-6c9f45f30f8d	1750420526
6a3e7a20-94b3-4512-9e84-014500a35aa0	1750918579
d728a364-e07f-4d31-841f-3abe95f4fb69	1750519212
e7043953-97f3-4aa3-81ca-e85780ba5bfd	1750590353
8a5740c6-ddeb-4666-8921-98fca2c04d3e	1750425126
571a0a23-fe9a-4e7c-8a96-ac668da1cd25	1750402341
6573aa41-586c-4ee9-ad4a-5ae45e51e042	1750855374
5406149f-dccc-420d-b4ad-b1341e746f6e	1750792868
f72ea932-c499-4ac5-97df-cf69e3dee8ae	1750405266
eb0e669f-6220-4bef-86e0-49220805aece	1750430826
16018e5c-bd13-4c83-bd04-cf9210de49b6	1750412713
c79f7295-f878-4800-ba5d-28652b8d8507	1750835529
7024fcd7-8000-440b-b222-c6363e741c56	1750493195
6a3e7a20-94b3-4512-9e84-014500a35aa0	1750863604
73480d79-42cf-4884-b383-802a47fbd934	1750413601
566ca562-ebb7-465e-b6d9-5923fee61eeb	1750490497
477e4175-3c0b-4af4-8ea9-d728cc99b930	1750418688
8d992339-6737-4c2d-b988-f6d4c81dc874	1750414985
436d7b23-f837-4934-91b5-1387fdbb5822	1750420645
0eb59b7a-ab3d-4ee7-8010-7f9ef0cbecdc	1750421153
bf407cc0-9ff2-4bc0-bb37-fbb369bedeef	1750753184
c97ba3fe-c1b0-4350-992a-a988047c812d	1750754268
8a5740c6-ddeb-4666-8921-98fca2c04d3e	1750426595
62cbb50e-c95d-49b0-b9d9-16823b635f2e	1750430029
c1552c39-714e-487f-a9ab-2c785750d3c6	1750421422
24cb30af-1ddd-42dc-95af-b08d193b13ac	1750433110
7b909a61-fe5c-4c11-acfa-370bcf4aba56	1750428179
d41d3fa5-47eb-4780-b70a-0c908b2a9226	1750425189
8585da0f-8cad-432a-abda-4c4a79e30ed2	1750688027
351238ab-624f-4e65-a6b8-ed8e116769da	1750431098
6a3e7a20-94b3-4512-9e84-014500a35aa0	1750674706
cac962bf-1c67-469b-8236-50e3f1f43943	1750692025
ec50c40d-147f-4e5b-9ab8-1f5e5f75887d	1750514074
a19900fd-42c7-4eeb-8e46-213242de5aff	1750684183
eb0e669f-6220-4bef-86e0-49220805aece	1750690765
436d7b23-f837-4934-91b5-1387fdbb5822	1750523344
351238ab-624f-4e65-a6b8-ed8e116769da	1750600792
a19900fd-42c7-4eeb-8e46-213242de5aff	1750682793
9a78d267-6b0d-4054-befa-f8e5096b9164	1750756755
17fb69d3-ce1a-4c04-ab16-919c81519b20	1750694140
0c090b4f-7cae-4363-9bd5-9dd5c2dd2ce8	1750752908
02a2cd05-9252-4104-b5f6-cf333997551a	1750897271
02a2cd05-9252-4104-b5f6-cf333997551a	1750889236
22c6e5b9-f0d1-4f9d-bfd0-7600caddcee1	1750885002
c1552c39-714e-487f-a9ab-2c785750d3c6	1750421695
6942b27f-fc3e-4362-8949-42df754ebe5c	1750661244
3efd2932-2ba3-4065-824d-2efd3248d8b3	1750607948
d728a364-e07f-4d31-841f-3abe95f4fb69	1750431163
d41d3fa5-47eb-4780-b70a-0c908b2a9226	1750425250
3b83961d-36ae-46b4-a360-c2363c01fd9f	1750858518
c1552c39-714e-487f-a9ab-2c785750d3c6	1750421473
08efa53e-6aac-4d54-9433-6ccac06cf496	1750516187
92d81525-b945-43a5-8d89-235cb6c538b7	1758615602
d41d3fa5-47eb-4780-b70a-0c908b2a9226	1750428821
cf87049d-2b52-4d29-aba6-ea018877fc51	1750671167
269c5502-c7dc-4547-bcfe-048398292ed8	1750680669
e9570d03-f064-49e9-92ff-fab140756390	1751978571
ef6a51f8-1c59-48c9-9a08-a4ec9a2736a0	1759845909
e9570d03-f064-49e9-92ff-fab140756390	1750662977
31da3841-dcd4-43be-b316-79ff0ec87f1e	1750686549
c03dcc3b-fd05-44fd-902e-1cfe90603735	1750837784
e2e3fb69-07a1-4258-babf-c442c6e22cbc	1760077503
7a2feecf-fc4d-4fbb-a747-431ea9ea8107	1750921841
9a78d267-6b0d-4054-befa-f8e5096b9164	1750831331
fced0c8d-7483-4875-b7a5-70a5be4ea891	1750851150
99d9e2e5-fae5-4396-9a28-5dac19734277	1750422110
477e4175-3c0b-4af4-8ea9-d728cc99b930	1750429689
7b909a61-fe5c-4c11-acfa-370bcf4aba56	1750428945
e7043953-97f3-4aa3-81ca-e85780ba5bfd	1750423258
510e3194-42db-4aba-a351-93a7ad49b4c4	1750422629
d41d3fa5-47eb-4780-b70a-0c908b2a9226	1750422426
0f8db5d0-7c77-4f89-9df0-26b48e8c3031	1750422264
ce5bd91c-bc27-42db-9e59-44ad1d54c88b	1750510036
ad11470c-09fd-413c-99af-9d83de867840	1750674819
d41d3fa5-47eb-4780-b70a-0c908b2a9226	1750425362
566ca562-ebb7-465e-b6d9-5923fee61eeb	1750491783
0f8db5d0-7c77-4f89-9df0-26b48e8c3031	1750436540
6731cf72-59aa-439e-9aa7-2da608015baa	1750688053
c79f7295-f878-4800-ba5d-28652b8d8507	1750841291
24cb30af-1ddd-42dc-95af-b08d193b13ac	1750757105
af36649c-7c8e-4c05-b6f0-6c9f45f30f8d	1750684713
08efa53e-6aac-4d54-9433-6ccac06cf496	1750516321
c79f7295-f878-4800-ba5d-28652b8d8507	1750765166
8913401a-2b40-442d-9d27-c1d9c7e71230	1750747085
5c69d0c3-5cab-495a-b827-e25712298635	1750682868
bb3daceb-3f0f-469e-b11b-1c0989f25bbe	1751030287
bb424c17-46b0-4fe8-828a-09d4163e0dad	1750860577
7a2feecf-fc4d-4fbb-a747-431ea9ea8107	1750842736
6a3e7a20-94b3-4512-9e84-014500a35aa0	1750926605
2f1cd607-12f6-4240-a787-4b5b1454a4fc	1750929823
9e6199e2-56f5-4f04-ae0c-d572ff0a58f3	1750752998
d41d3fa5-47eb-4780-b70a-0c908b2a9226	1750429172
566ca562-ebb7-465e-b6d9-5923fee61eeb	1750430227
72ca7b79-f65e-4428-bc3f-de7fc7157e1c	1750504728
477e4175-3c0b-4af4-8ea9-d728cc99b930	1750427021
99d9e2e5-fae5-4396-9a28-5dac19734277	1750429847
7e50acce-e5d6-4f4d-b760-a7bc974490bd	1750671211
6942b27f-fc3e-4362-8949-42df754ebe5c	1750430872
d41d3fa5-47eb-4780-b70a-0c908b2a9226	1750423046
0fdc5f3b-15ce-410b-bf7a-387e3c92b142	1750456991
6a3e7a20-94b3-4512-9e84-014500a35aa0	1750431311
9cf59561-c20a-4a89-8291-bcbbaeb4e017	1751533808
566ca562-ebb7-465e-b6d9-5923fee61eeb	1750487760
566ca562-ebb7-465e-b6d9-5923fee61eeb	1750747259
7a2feecf-fc4d-4fbb-a747-431ea9ea8107	1750759548
af36649c-7c8e-4c05-b6f0-6c9f45f30f8d	1750684938
1e26ecce-f8fe-4da9-ae8e-3544f180c54a	1750781508
7a2feecf-fc4d-4fbb-a747-431ea9ea8107	1750748509
7ef76216-77d2-448d-8970-5abc51e44fa5	1750589939
d6e73601-ad1b-45b8-954d-d80af926b8c2	1750801142
e9570d03-f064-49e9-92ff-fab140756390	1750844762
df68fe32-850c-4df3-bd98-7074f0d97073	1750842378
7b909a61-fe5c-4c11-acfa-370bcf4aba56	1750850907
17fb69d3-ce1a-4c04-ab16-919c81519b20	1750839873
2f1cd607-12f6-4240-a787-4b5b1454a4fc	1750851127
6942b27f-fc3e-4362-8949-42df754ebe5c	1750431318
0de70eb1-3e35-466e-b614-1f4cb29f35fd	1750425428
22c6e5b9-f0d1-4f9d-bfd0-7600caddcee1	1751185447
a19900fd-42c7-4eeb-8e46-213242de5aff	1750683015
d41d3fa5-47eb-4780-b70a-0c908b2a9226	1750429231
d41d3fa5-47eb-4780-b70a-0c908b2a9226	1750423586
351238ab-624f-4e65-a6b8-ed8e116769da	1750692125
ad11470c-09fd-413c-99af-9d83de867840	1750680909
d41d3fa5-47eb-4780-b70a-0c908b2a9226	1750427210
e9570d03-f064-49e9-92ff-fab140756390	1750691190
8585da0f-8cad-432a-abda-4c4a79e30ed2	1750688535
f0016dc9-0608-4e1d-94c2-f73bcd8a439a	1750705371
7b909a61-fe5c-4c11-acfa-370bcf4aba56	1750430437
1f2762cd-d087-45b4-a4a0-b63ef48202ae	1750543825
294aec28-2442-4388-8674-aae889c5c24a	1750552700
6dd7537d-ec1d-4571-a41c-10a9642ba741	1754288722
22c6e5b9-f0d1-4f9d-bfd0-7600caddcee1	1750901923
18a94ce7-05ed-411a-945d-be3f422d60ad	1750749775
c79f7295-f878-4800-ba5d-28652b8d8507	1750660351
9a548be7-1654-47a3-8f63-7f4fdb020464	1750671387
24cb30af-1ddd-42dc-95af-b08d193b13ac	1750748656
88a076a1-2918-4c5a-97a0-bcc8a55e30bf	1750684979
f0016dc9-0608-4e1d-94c2-f73bcd8a439a	1750705823
bb424c17-46b0-4fe8-828a-09d4163e0dad	1750674950
5421b4b4-f33d-4dae-9d0d-289c5328ead2	1750692191
024ce856-d969-43a4-8df7-5d6ed7ae5113	1750856921
13d2028a-2b33-4944-8540-c9df03eb8cdb	1750690098
ec50c40d-147f-4e5b-9ab8-1f5e5f75887d	1750870069
e3454065-7b80-420e-8546-1bb00eeee9f4	1750860719
8eb7209f-43d1-4ac7-9520-43ca999922a4	1750773928
04200243-12e6-4c07-97f1-c5369ca09b94	1750751505
f72ea932-c499-4ac5-97df-cf69e3dee8ae	1750925493
477e4175-3c0b-4af4-8ea9-d728cc99b930	1750752125
c638228b-c24d-4548-8160-808e2eaf60fc	1750752154
351238ab-624f-4e65-a6b8-ed8e116769da	1751011135
987755ce-929e-44ec-af37-f82af23923f3	1751006131
2c48c489-160b-4fad-a0fa-06c89c8db1bb	1751385544
5d7f6885-8ab3-491a-8d45-2c42e4d3dc48	1750660668
17fb69d3-ce1a-4c04-ab16-919c81519b20	1750661636
cf87049d-2b52-4d29-aba6-ea018877fc51	1750675054
6942b27f-fc3e-4362-8949-42df754ebe5c	1750661212
95e46924-722c-4c6b-a11c-7e5299705b79	1750663424
cae25352-d380-4bbd-ac2e-329cb68ca06b	1750683075
7a2feecf-fc4d-4fbb-a747-431ea9ea8107	1750776040
9a78d267-6b0d-4054-befa-f8e5096b9164	1750662054
e3d711be-be0a-46e3-ad5e-bed0973d3fe4	1750736312
477e4175-3c0b-4af4-8ea9-d728cc99b930	1750687040
dd08462e-042c-499c-a220-eb5bc531fb2a	1750688832
72797cf7-af2a-4284-8e18-7a9bed0bcee6	1750757239
477e4175-3c0b-4af4-8ea9-d728cc99b930	1750691300
7a2feecf-fc4d-4fbb-a747-431ea9ea8107	1750937367
7a2feecf-fc4d-4fbb-a747-431ea9ea8107	1750765169
7b909a61-fe5c-4c11-acfa-370bcf4aba56	1751359945
b32fbf3a-2d58-4b9b-b13f-8dfc1cc83575	1750775076
8585da0f-8cad-432a-abda-4c4a79e30ed2	1751290494
4c0d8a60-e461-4f93-bedb-4a12f9f8f9f0	1750779581
08efa53e-6aac-4d54-9433-6ccac06cf496	1751903574
7a2feecf-fc4d-4fbb-a747-431ea9ea8107	1750835820
c2cf385b-7481-416f-bde9-a432c1430d0c	1750853889
e7043953-97f3-4aa3-81ca-e85780ba5bfd	1750845921
c2cf385b-7481-416f-bde9-a432c1430d0c	1750854040
6731cf72-59aa-439e-9aa7-2da608015baa	1750846584
e08f5600-32d4-499b-a131-0c4cd147b9c4	1750849390
c2cf385b-7481-416f-bde9-a432c1430d0c	1750854194
a19900fd-42c7-4eeb-8e46-213242de5aff	1750765906
7a2feecf-fc4d-4fbb-a747-431ea9ea8107	1750662120
62cbb50e-c95d-49b0-b9d9-16823b635f2e	1750775136
e9570d03-f064-49e9-92ff-fab140756390	1750671709
7a2feecf-fc4d-4fbb-a747-431ea9ea8107	1750759747
200f4569-04b8-4f90-b48d-4e1bc59906b7	1750779833
477e4175-3c0b-4af4-8ea9-d728cc99b930	1750772776
ab25b625-6474-48bd-92d3-7d65c6d350eb	1750768677
cf87049d-2b52-4d29-aba6-ea018877fc51	1750776334
9fc56087-cd1a-4c8a-81a0-ea99b9d63374	1750837066
f0016dc9-0608-4e1d-94c2-f73bcd8a439a	1751034752
99d9e2e5-fae5-4396-9a28-5dac19734277	1750852101
22c6e5b9-f0d1-4f9d-bfd0-7600caddcee1	1751100253
eb0e669f-6220-4bef-86e0-49220805aece	1750925488
d6e73601-ad1b-45b8-954d-d80af926b8c2	1750880877
c5dfba05-818e-414e-aad2-84cd1ae9c44e	1750854083
e0c97a45-6603-4786-828a-fa7ad7aaec03	1751283667
00b1f16b-dbff-48b9-bdc1-8eea3e42b7fa	1750941489
c97ba3fe-c1b0-4350-992a-a988047c812d	1751040268
c79f7295-f878-4800-ba5d-28652b8d8507	1751265573
eb0e669f-6220-4bef-86e0-49220805aece	1752225876
959b1b58-9217-4b3e-a550-898a3071370d	1750894477
5eacf0d2-fd9c-4456-80aa-8551bb636882	1751278454
af36649c-7c8e-4c05-b6f0-6c9f45f30f8d	1751287695
5406149f-dccc-420d-b4ad-b1341e746f6e	1751374409
6a3e7a20-94b3-4512-9e84-014500a35aa0	1751293022
01a5ba90-10d3-49f1-827c-a9dd07b947a0	1750766660
e9570d03-f064-49e9-92ff-fab140756390	1750662192
1daa3896-b66d-4334-b9b3-937659f4fa32	1750858760
ab25b625-6474-48bd-92d3-7d65c6d350eb	1750856984
7a2feecf-fc4d-4fbb-a747-431ea9ea8107	1750759775
199d6e9c-b184-4fbf-87f0-77c492949cbc	1750757424
62cbb50e-c95d-49b0-b9d9-16823b635f2e	1750775189
e9570d03-f064-49e9-92ff-fab140756390	1750672018
2f1cd607-12f6-4240-a787-4b5b1454a4fc	1750783252
b70b39df-5a7c-4ab5-a496-3f4876dc201b	1751366565
1fff388a-0443-4e14-bf74-a7728b8d6a8e	1750776404
6573aa41-586c-4ee9-ad4a-5ae45e51e042	1750953779
e0c97a45-6603-4786-828a-fa7ad7aaec03	1752482608
688ad222-e4fe-45ec-8fd9-a61837c05d0e	1750772801
e9570d03-f064-49e9-92ff-fab140756390	1751273516
578f2d61-ad7b-4f10-9b7d-de7add4dcbff	1754071396
642d8e28-5c91-4201-ac64-14765cc5dbf7	1750946876
c5dfba05-818e-414e-aad2-84cd1ae9c44e	1750854529
b32fbf3a-2d58-4b9b-b13f-8dfc1cc83575	1750924353
4dc38c7e-cef6-44f6-bc2c-ce34f8271339	1751015556
e3ed42fa-222f-45d8-9aa2-3e88e36343eb	1751298038
b70b39df-5a7c-4ab5-a496-3f4876dc201b	1751294502
d728a364-e07f-4d31-841f-3abe95f4fb69	1751303982
351238ab-624f-4e65-a6b8-ed8e116769da	1751317761
c5dfba05-818e-414e-aad2-84cd1ae9c44e	1753084284
c79f7295-f878-4800-ba5d-28652b8d8507	1750662201
2b464afd-15a4-4300-8c02-9d6591788295	1750685616
2f1cd607-12f6-4240-a787-4b5b1454a4fc	1750683151
e8772c52-7c99-4e22-bbd4-67285a169332	1750675409
351238ab-624f-4e65-a6b8-ed8e116769da	1750692898
ad11470c-09fd-413c-99af-9d83de867840	1750680956
df68fe32-850c-4df3-bd98-7074f0d97073	1750774192
566ca562-ebb7-465e-b6d9-5923fee61eeb	1750747980
4c0d8a60-e461-4f93-bedb-4a12f9f8f9f0	1750752144
022f13cb-15c2-4c7b-b3f9-011050885f64	1750687050
22c6e5b9-f0d1-4f9d-bfd0-7600caddcee1	1750972787
6a3e7a20-94b3-4512-9e84-014500a35aa0	1750918640
a78c9327-6a53-4e0e-8660-84e59937b48b	1750768700
477e4175-3c0b-4af4-8ea9-d728cc99b930	1750690098
17fb69d3-ce1a-4c04-ab16-919c81519b20	1750693618
9ed6b78a-2bbf-4327-b32b-54438eeecf5a	1750672050
66b59898-b37f-4a65-beaf-4a3bbccafecc	1750681168
af36649c-7c8e-4c05-b6f0-6c9f45f30f8d	1750691602
987755ce-929e-44ec-af37-f82af23923f3	1750689049
9f263d5b-99ec-4373-a49d-485b509ec81b	1750753706
5628d4ac-0fd1-44b9-a172-9976a0090760	1750938867
38e9566e-a8cc-4b70-bd5e-5ccbb890a474	1750775324
7a2feecf-fc4d-4fbb-a747-431ea9ea8107	1750745528
f0016dc9-0608-4e1d-94c2-f73bcd8a439a	1750707632
df68fe32-850c-4df3-bd98-7074f0d97073	1750922446
8913401a-2b40-442d-9d27-c1d9c7e71230	1750748432
db88194e-1533-48b5-8c8e-02341a3ddd2d	1750752600
477e4175-3c0b-4af4-8ea9-d728cc99b930	1750864091
e9570d03-f064-49e9-92ff-fab140756390	1750862463
8913401a-2b40-442d-9d27-c1d9c7e71230	1750779944
01a5ba90-10d3-49f1-827c-a9dd07b947a0	1751282541
7a2feecf-fc4d-4fbb-a747-431ea9ea8107	1750833455
5d7f6885-8ab3-491a-8d45-2c42e4d3dc48	1750987212
8c0645a5-ea37-41c3-b695-03e073c94056	1750841757
8585da0f-8cad-432a-abda-4c4a79e30ed2	1750844505
b70b39df-5a7c-4ab5-a496-3f4876dc201b	1751350743
987755ce-929e-44ec-af37-f82af23923f3	1751351834
441cc5f4-4471-43d8-b320-a31128ab1d86	1751027990
987755ce-929e-44ec-af37-f82af23923f3	1751352068
c79f7295-f878-4800-ba5d-28652b8d8507	1750662246
7c0fa219-bdc0-4033-b3d7-72e7d48e0fec	1750760519
e9570d03-f064-49e9-92ff-fab140756390	1750662296
48f0e53d-08a1-4b79-a518-372b93d2a060	1750685751
d5d7a953-b802-4613-a086-77ef481bbffc	1750663419
8585da0f-8cad-432a-abda-4c4a79e30ed2	1750687409
0c090b4f-7cae-4363-9bd5-9dd5c2dd2ce8	1750665366
2915db99-9a95-49ff-acce-9baa7b53ce82	1750757902
b9931947-c9f0-4720-801e-ca0a59298080	1751368469
e3ed42fa-222f-45d8-9aa2-3e88e36343eb	1750950511
7a2feecf-fc4d-4fbb-a747-431ea9ea8107	1750748992
02a2cd05-9252-4104-b5f6-cf333997551a	1750718518
df68fe32-850c-4df3-bd98-7074f0d97073	1750750494
00b1f16b-dbff-48b9-bdc1-8eea3e42b7fa	1750751868
db88194e-1533-48b5-8c8e-02341a3ddd2d	1751291698
477e4175-3c0b-4af4-8ea9-d728cc99b930	1750923659
2f302a8f-7cea-4e77-84b2-f823db336fbe	1751384999
95e46924-722c-4c6b-a11c-7e5299705b79	1750844579
b70b39df-5a7c-4ab5-a496-3f4876dc201b	1751350972
48f0e53d-08a1-4b79-a518-372b93d2a060	1750681707
cf87049d-2b52-4d29-aba6-ea018877fc51	1750666177
6942b27f-fc3e-4362-8949-42df754ebe5c	1750663577
9f263d5b-99ec-4373-a49d-485b509ec81b	1750675508
72ca799c-a49a-45ed-8ee1-af8dd4ffc986	1750667597
e9570d03-f064-49e9-92ff-fab140756390	1750663629
7a2feecf-fc4d-4fbb-a747-431ea9ea8107	1750665120
[truncated: 12,911 more rows]
